# Supplementary material for: 6-Bromo-3-{2-[2-(diphenyl­methyl­ene)hydrazin­yl]-1,3-thia­zol-5-yl}-2H-chromen-2-one chloro­form monosolvate
Source: Acta Crystallogr Sect E Struct Rep Online. 2011 Apr 13;67(Pt 5):o1079–80. doi: 10.1107/S1600536811012335 (PMC3089344; doi:10.1107/S1600536811012335)
Supplement: Supplementary file 1 [file e-67-o1079-sup1.cif]

##############################################################################
#                                                                            #
# This CIF contains the data in a paper accepted for publication in          #
# Acta Crystallographica Section E. It conforms to the requirements of       #
# Notes for Authors for Acta Crystallographica Section E, and has been       #
# peer reviewed under the auspices of the IUCr Commission on Journals.       #
#                                                                            #
# Full details of the Crystallographic Information File format               #
# are given in the paper "The Crystallographic Information File (CIF):       #
# a New Standard Archive File for Crystallography" by S. R. Hall, F. H.      #
# Allen and I. D. Brown [Acta Cryst. (1991), A47, 655-685].                  #
#                                                                            #
# The current version of the core CIF dictionary is obtainable from          #
# ftp://ftp.iucr.org/pub/cif_core.dic.                                       #
#                                                                            #
# Software is freely available for graphical display of the structure(s)     #
# in this CIF. For information consult the CIF software page                 #
# http://www.iucr.org/resources/cif/software.                                #
#                                                                            #
# This file may be used for bona fide research purposes within the           #
# scientific community so long as proper attribution is given to the journal # 
# article from which it was obtained.                                        #
#                                                                            #
##############################################################################
data_global
_audit_creation_method     'form.cif (version 2.0)'
_journal_data_validation_number     ?
_journal_date_recd_electronic     2011-03-29
_journal_date_accepted     2011-04-02
_journal_name_full     'Acta Crystallographica, Section E'
_journal_year     2011
_journal_volume     67
_journal_issue      5
_journal_page_first     o1079
_journal_page_last     o1080
_journal_paper_category     QO
_journal_coeditor_code     LH5227
_publ_contact_author_name     'Prof. Fun, Hoong-Kun'
_publ_contact_author_address
;
      X-ray Crystallography Unit
      School of Physics
      Universiti Sains Malaysia
      11800 USM, Penang
      MALAYSIA
;
_publ_contact_author_email     'hkfun@usm.my'
_publ_contact_author_fax     '604 6579150'
_publ_contact_author_phone     '604 6533652'
_publ_section_title
;\
6-Bromo-3-{2-[2-(diphenylmethylene)hydrazinyl]-1,3-thiazol-5-yl}-2<i>H</i>-\
chromen-2-one chloroform monosolvate
;
loop_
    _publ_author_name
    _publ_author_footnote
    _publ_author_address
    'Afsheen Arshad' ?
;
      School of Chemical Sciences
      Universiti Sains Malaysia
      11800 USM, Penang
      Malaysia
;
    'Hasnah Osman'
;
Additional correspondence author, e-mail: ohasnah@usm.my.
;
;
      School of Chemical Sciences
      Universiti Sains Malaysia
      11800 USM, Penang
      Malaysia
;
    'Chan Kit Lam' ?
;
      School of Pharmaceutical Sciences
      Universiti Sains Malaysia
      11800 USM, Penang
      Malaysia
;
    'Madhukar Hemamalini' ?
;
      X-ray Crystallography Unit
      School of Physics
      Universiti Sains Malaysia
      11800 USM, Penang
      Malaysia
;
    'Hoong-Kun Fun'
;
      Thomson Reuters ResearcherID: A-3561-2009.
;
;
      X-ray Crystallography Unit
      School of Physics
      Universiti Sains Malaysia
      11800 USM, Penang
      Malaysia
;
data_I
_audit_creation_method     SHELXL-97
_chemical_name_systematic
;
6-Bromo-3-{2-[2-(diphenylmethylene)hydrazinyl]-1,3-thiazol-5-yl}-
2<i>H</i>-chromen-2-one chloroform monosolvate
;
_chemical_name_common     ?
_chemical_formula_moiety     'C25 H16 Br N3 O2 S, C H Cl3'
_chemical_formula_sum     'C26 H17 Br Cl3 N3 O2 S'
_chemical_formula_iupac     'C25 H16 Br N3 O2 S, C H Cl3'
_chemical_formula_weight     621.75
_chemical_melting_point     ?
_symmetry_cell_setting     triclinic
_symmetry_space_group_name_H-M     'P -1'
_symmetry_space_group_name_Hall     '-P 1'
loop_
    _symmetry_equiv_pos_as_xyz
    'x, y, z'
    '-x, -y, -z'
_cell_length_a     8.0774(3)
_cell_length_b     12.6782(5)
_cell_length_c     14.4396(5)
_cell_angle_alpha     114.157(2)
_cell_angle_beta     92.879(2)
_cell_angle_gamma     100.384(2)
_cell_volume     1314.40(8)
_cell_formula_units_Z     2
_cell_measurement_reflns_used     4500
_cell_measurement_theta_min     2.85
_cell_measurement_theta_max     29.59
_cell_measurement_temperature     296(2)
_exptl_crystal_description     plate
_exptl_crystal_colour     yellow
_exptl_crystal_size_max     0.56
_exptl_crystal_size_mid     0.14
_exptl_crystal_size_min     0.06
_exptl_crystal_density_diffrn     1.571
_exptl_crystal_density_meas     ?
_exptl_crystal_density_method     'not measured'
_exptl_crystal_F_000     624
_exptl_absorpt_coefficient_mu     1.978
_exptl_absorpt_correction_type     multi-scan
_exptl_absorpt_process_details     '(SADABS; Bruker, 2009)'
_exptl_absorpt_correction_T_min     0.4012
_exptl_absorpt_correction_T_max     0.8905
_exptl_special_details
;
;
_diffrn_ambient_temperature     296(2)
_diffrn_radiation_type     MoK\a
_diffrn_radiation_wavelength     0.71073
_diffrn_radiation_source     'fine-focus sealed tube'
_diffrn_radiation_monochromator     graphite
_diffrn_measurement_device_type
;
Bruker SMART APEXII CCD area-detector
;
_diffrn_measurement_method     '\f and \w'
_diffrn_detector_area_resol_mean     .
_diffrn_reflns_number     21464
_diffrn_reflns_av_R_equivalents     0.0411
_diffrn_reflns_av_sigmaI/netI     0.0670
_diffrn_reflns_theta_min     1.56
_diffrn_reflns_theta_max     30.09
_diffrn_reflns_theta_full     30.09
_diffrn_measured_fraction_theta_max     0.989
_diffrn_measured_fraction_theta_full     0.989
_diffrn_reflns_limit_h_min     -11
_diffrn_reflns_limit_h_max     11
_diffrn_reflns_limit_k_min     -17
_diffrn_reflns_limit_k_max     17
_diffrn_reflns_limit_l_min     -20
_diffrn_reflns_limit_l_max     20
_diffrn_standards_number     0
_diffrn_standards_interval_count     .
_diffrn_standards_interval_time     .
_diffrn_standards_decay_%     ?
_refine_special_details
;
 Refinement of F^2^ against ALL reflections.  The weighted R-factor wR and
 goodness of fit S are based on F^2^, conventional R-factors R are based
 on F, with F set to zero for negative F^2^. The threshold expression of
 F^2^ > 2\s(F^2^) is used only for calculating R-factors(gt) etc. and is
 not relevant to the choice of reflections for refinement.  R-factors based
 on F^2^ are statistically about twice as large as those based on F, and R-
 factors based on ALL data will be even larger.
;
_reflns_number_total     7663
_reflns_number_gt     3262
_reflns_threshold_expression     I>2\s(I)
_refine_ls_structure_factor_coef     Fsqd
_refine_ls_matrix_type     full
_refine_ls_R_factor_all     0.1411
_refine_ls_R_factor_gt     0.0473
_refine_ls_wR_factor_gt     0.0982
_refine_ls_wR_factor_ref     0.1249
_refine_ls_goodness_of_fit_ref     0.999
_refine_ls_restrained_S_all     0.999
_refine_ls_number_reflns     7663
_refine_ls_number_parameters     357
_refine_ls_number_restraints     0
_refine_ls_hydrogen_treatment     mixed
_refine_ls_weighting_scheme     calc
_refine_ls_weighting_details
         'calc w=1/[\s^2^(Fo^2^)+(0.0487P)^2^+0.0043P] where P=(Fo^2^+2Fc^2^)/3'
_atom_sites_solution_hydrogens     geom
_atom_sites_solution_primary     direct
_atom_sites_solution_secondary     difmap
_refine_ls_shift/su_max     0.001
_refine_ls_shift/su_mean     0.000
_refine_diff_density_max     0.354
_refine_diff_density_min     -0.396
_refine_ls_extinction_method     none
_refine_ls_extinction_coef     ?
loop_
    _atom_type_symbol
    _atom_type_description
    _atom_type_scat_dispersion_real
    _atom_type_scat_dispersion_imag
    _atom_type_scat_source
    'C' 'C' 0.0033 0.0016
                         'International Tables Vol C Tables 4.2.6.8 and 6.1.1.4'
    'H' 'H' 0.0000 0.0000
                         'International Tables Vol C Tables 4.2.6.8 and 6.1.1.4'
    'N' 'N' 0.0061 0.0033
                         'International Tables Vol C Tables 4.2.6.8 and 6.1.1.4'
    'O' 'O' 0.0106 0.0060
                         'International Tables Vol C Tables 4.2.6.8 and 6.1.1.4'
    'S' 'S' 0.1246 0.1234
                         'International Tables Vol C Tables 4.2.6.8 and 6.1.1.4'
    'Br' 'Br' -0.2901 2.4595
                         'International Tables Vol C Tables 4.2.6.8 and 6.1.1.4'
    'Cl' 'Cl' 0.1484 0.1585
                         'International Tables Vol C Tables 4.2.6.8 and 6.1.1.4'
_computing_data_collection     'APEX2 (Bruker, 2009)'
_computing_cell_refinement     'SAINT (Bruker, 2009)'
_computing_data_reduction     'SAINT (Bruker, 2009)'
_computing_structure_solution     'SHELXTL (Sheldrick, 2008)'
_computing_structure_refinement     'SHELXTL (Sheldrick, 2008)'
_computing_molecular_graphics     'SHELXTL (Sheldrick, 2008)'
_computing_publication_material
                             'SHELXTL (Sheldrick, 2008) and PLATON (Spek, 2009)'
loop_
    _atom_site_type_symbol
    _atom_site_label
    _atom_site_fract_x
    _atom_site_fract_y
    _atom_site_fract_z
    _atom_site_U_iso_or_equiv
    _atom_site_adp_type
    _atom_site_calc_flag
    _atom_site_refinement_flags
    _atom_site_occupancy
    _atom_site_symmetry_multiplicity
    _atom_site_disorder_assembly
    _atom_site_disorder_group
    Br Br1 -0.38420(5) -0.63922(3) 0.45724(3) 0.09363(18) Uani d . 1 1 . .
    S S1 0.38790(9) 0.12055(6) 0.50298(6) 0.0610(2) Uani d . 1 1 . .
    O O1 -0.1491(2) -0.32668(16) 0.24872(13) 0.0643(5) Uani d . 1 1 . .
    O O2 0.0058(3) -0.17090(17) 0.24065(14) 0.0764(6) Uani d . 1 1 . .
    N N1 0.2137(3) -0.03044(18) 0.55842(16) 0.0540(5) Uani d . 1 1 . .
    N N2 0.3995(3) 0.1301(2) 0.69187(19) 0.0651(7) Uani d . 1 1 . .
    N N3 0.5130(3) 0.23407(18) 0.71595(17) 0.0591(6) Uani d . 1 1 . .
    C C1 -0.3766(4) -0.5695(3) 0.2940(2) 0.0740(8) Uani d . 1 1 . .
    H H1A -0.4596 -0.6386 0.2594 0.089 Uiso calc R 1 1 . .
    C C2 -0.3234(4) -0.4974(2) 0.2462(2) 0.0726(8) Uani d . 1 1 . .
    H H2A -0.3701 -0.5172 0.1795 0.087 Uiso calc R 1 1 . .
    C C3 -0.2001(3) -0.3959(2) 0.2988(2) 0.0568(7) Uani d . 1 1 . .
    C C4 -0.0283(3) -0.2219(2) 0.2938(2) 0.0582(7) Uani d . 1 1 . .
    C C5 0.0446(3) -0.1845(2) 0.39995(19) 0.0509(6) Uani d . 1 1 . .
    C C6 -0.0045(3) -0.2545(2) 0.44803(19) 0.0540(6) Uani d . 1 1 . .
    H H6A 0.0438 -0.2311 0.5152 0.065 Uiso calc R 1 1 . .
    C C7 -0.1285(3) -0.3632(2) 0.39842(19) 0.0529(6) Uani d . 1 1 . .
    C C8 -0.1827(4) -0.4375(2) 0.4461(2) 0.0627(7) Uani d . 1 1 . .
    H H8A -0.1358 -0.4186 0.5126 0.075 Uiso calc R 1 1 . .
    C C9 -0.3070(4) -0.5392(2) 0.3928(2) 0.0651(8) Uani d . 1 1 . .
    C C10 0.1692(3) -0.0710(2) 0.45345(19) 0.0505(6) Uani d . 1 1 . .
    C C11 0.2498(3) -0.0017(2) 0.4115(2) 0.0580(7) Uani d . 1 1 . .
    H H11A 0.2326 -0.0181 0.3423 0.070 Uiso calc R 1 1 . .
    C C12 0.3265(3) 0.0681(2) 0.5923(2) 0.0540(7) Uani d . 1 1 . .
    C C13 0.5912(3) 0.2922(2) 0.8078(2) 0.0549(6) Uani d . 1 1 . .
    C C14 0.5663(4) 0.2503(2) 0.8896(2) 0.0569(7) Uani d . 1 1 . .
    C C15 0.4327(4) 0.2721(3) 0.9451(3) 0.0856(10) Uani d . 1 1 . .
    H H15A 0.3585 0.3140 0.9318 0.103 Uiso calc R 1 1 . .
    C C16 0.4080(5) 0.2325(3) 1.0202(3) 0.0930(10) Uani d . 1 1 . .
    H H16A 0.3189 0.2494 1.0583 0.112 Uiso calc R 1 1 . .
    C C17 0.5125(5) 0.1691(3) 1.0390(2) 0.0788(9) Uani d . 1 1 . .
    H H17A 0.4941 0.1414 1.0889 0.095 Uiso calc R 1 1 . .
    C C18 0.6456(4) 0.1458(3) 0.9841(2) 0.0775(9) Uani d . 1 1 . .
    H H18A 0.7180 0.1026 0.9970 0.093 Uiso calc R 1 1 . .
    C C19 0.6724(4) 0.1868(2) 0.9093(2) 0.0690(8) Uani d . 1 1 . .
    H H19A 0.7630 0.1709 0.8723 0.083 Uiso calc R 1 1 . .
    C C20 0.7132(3) 0.4042(2) 0.8283(2) 0.0567(7) Uani d . 1 1 . .
    C C21 0.7536(4) 0.4354(2) 0.7496(2) 0.0673(8) Uani d . 1 1 . .
    H H21A 0.7037 0.3853 0.6828 0.081 Uiso calc R 1 1 . .
    C C22 0.8674(4) 0.5400(3) 0.7692(3) 0.0784(9) Uani d . 1 1 . .
    H H22A 0.8936 0.5599 0.7155 0.094 Uiso calc R 1 1 . .
    C C23 0.9421(4) 0.6150(3) 0.8679(3) 0.0815(9) Uani d . 1 1 . .
    H H23A 1.0189 0.6853 0.8811 0.098 Uiso calc R 1 1 . .
    C C24 0.9026(4) 0.5853(3) 0.9461(3) 0.0789(9) Uani d . 1 1 . .
    H H24A 0.9521 0.6361 1.0130 0.095 Uiso calc R 1 1 . .
    C C25 0.7901(4) 0.4809(2) 0.9271(2) 0.0683(8) Uani d . 1 1 . .
    H H25A 0.7654 0.4615 0.9812 0.082 Uiso calc R 1 1 . .
    C C26 0.9833(5) 0.0897(3) 0.2392(3) 0.0975(11) Uani d . 1 1 . .
    H H26A 0.9796 0.0622 0.2935 0.117 Uiso calc PR 0.372(7) 1 A 1
    H H26B 0.9696 0.0357 0.2707 0.117 Uiso d PR 0.628(7) 1 A 2
    Cl Cl1A 0.8630(12) -0.0189(3) 0.1341(3) 0.136(3) Uani d P 0.372(7) 1 A 1
    Cl Cl2A 1.1856(9) 0.1392(9) 0.2352(8) 0.157(3) Uani d P 0.372(7) 1 A 1
    Cl Cl3A 0.8588(9) 0.2080(4) 0.2724(5) 0.0986(14) Uani d P 0.372(7) 1 A 1
    Cl Cl1B 0.9957(6) 0.0084(4) 0.1053(2) 0.1538(16) Uani d P 0.628(7) 1 A 2
    Cl Cl2B 1.1788(7) 0.1888(3) 0.2910(3) 0.1360(14) Uani d P 0.628(7) 1 A 2
    Cl Cl3B 0.8225(10) 0.1494(8) 0.2524(5) 0.213(3) Uani d P 0.628(7) 1 A 2
    H H1N2 0.384(4) 0.102(3) 0.737(2) 0.091(11) Uiso d . 1 1 . .
loop_
    _atom_site_aniso_label
    _atom_site_aniso_U_11
    _atom_site_aniso_U_22
    _atom_site_aniso_U_33
    _atom_site_aniso_U_12
    _atom_site_aniso_U_13
    _atom_site_aniso_U_23
    Br1 0.1128(3) 0.0744(2) 0.0971(3) -0.0036(2) 0.0211(2) 0.0490(2)
    S1 0.0596(5) 0.0589(4) 0.0710(5) 0.0057(3) 0.0107(4) 0.0367(4)
    O1 0.0655(12) 0.0705(12) 0.0572(11) 0.0013(10) -0.0032(9) 0.0344(9)
    O2 0.0841(15) 0.0871(13) 0.0646(12) -0.0019(11) 0.0008(10) 0.0483(11)
    N1 0.0526(13) 0.0562(12) 0.0549(14) 0.0093(11) 0.0099(11) 0.0263(11)
    N2 0.0742(17) 0.0621(14) 0.0549(16) 0.0001(13) 0.0053(13) 0.0272(13)
    N3 0.0565(14) 0.0509(12) 0.0676(16) 0.0045(11) 0.0083(12) 0.0261(11)
    C1 0.073(2) 0.0605(17) 0.079(2) -0.0024(15) 0.0021(17) 0.0286(16)
    C2 0.071(2) 0.0718(18) 0.0674(19) 0.0002(17) -0.0081(16) 0.0311(16)
    C3 0.0519(16) 0.0585(15) 0.0644(18) 0.0090(14) 0.0076(14) 0.0320(14)
    C4 0.0489(17) 0.0678(17) 0.0636(18) 0.0086(14) 0.0065(14) 0.0356(15)
    C5 0.0444(15) 0.0606(15) 0.0518(15) 0.0123(13) 0.0079(12) 0.0275(13)
    C6 0.0555(16) 0.0586(15) 0.0479(15) 0.0086(13) 0.0062(12) 0.0244(13)
    C7 0.0537(16) 0.0541(14) 0.0518(16) 0.0113(13) 0.0104(13) 0.0235(12)
    C8 0.0709(19) 0.0566(16) 0.0599(17) 0.0080(15) 0.0134(15) 0.0262(14)
    C9 0.071(2) 0.0552(16) 0.072(2) 0.0083(15) 0.0191(16) 0.0304(15)
    C10 0.0460(15) 0.0539(14) 0.0576(17) 0.0125(12) 0.0084(12) 0.0289(13)
    C11 0.0575(17) 0.0646(16) 0.0598(16) 0.0117(13) 0.0091(13) 0.0348(14)
    C12 0.0498(16) 0.0543(15) 0.0647(18) 0.0134(13) 0.0140(14) 0.0304(14)
    C13 0.0546(16) 0.0530(14) 0.0573(17) 0.0130(13) 0.0086(14) 0.0230(13)
    C14 0.0532(17) 0.0545(15) 0.0578(17) 0.0042(14) 0.0013(14) 0.0225(13)
    C15 0.083(2) 0.113(3) 0.090(2) 0.043(2) 0.030(2) 0.062(2)
    C16 0.090(3) 0.124(3) 0.089(2) 0.040(2) 0.037(2) 0.060(2)
    C17 0.092(3) 0.078(2) 0.068(2) 0.0045(19) 0.0092(19) 0.0389(17)
    C18 0.088(3) 0.0714(19) 0.083(2) 0.0185(18) 0.005(2) 0.0433(17)
    C19 0.0654(19) 0.0707(18) 0.080(2) 0.0171(16) 0.0148(16) 0.0398(17)
    C20 0.0539(17) 0.0526(15) 0.0653(18) 0.0127(13) 0.0068(14) 0.0266(14)
    C21 0.069(2) 0.0631(17) 0.0687(19) 0.0103(15) 0.0092(15) 0.0289(15)
    C22 0.079(2) 0.0716(19) 0.093(2) 0.0081(17) 0.0210(19) 0.0460(19)
    C23 0.074(2) 0.0603(18) 0.107(3) 0.0039(16) 0.006(2) 0.038(2)
    C24 0.071(2) 0.0663(19) 0.086(2) 0.0033(17) -0.0089(17) 0.0267(18)
    C25 0.073(2) 0.0603(17) 0.071(2) 0.0127(16) 0.0038(16) 0.0290(16)
    C26 0.118(3) 0.095(2) 0.098(3) 0.022(2) -0.002(2) 0.063(2)
    Cl1A 0.211(7) 0.0912(19) 0.097(3) 0.014(3) -0.030(3) 0.0435(17)
    Cl2A 0.108(4) 0.223(8) 0.229(8) 0.052(5) 0.074(5) 0.171(7)
    Cl3A 0.117(3) 0.107(2) 0.098(2) 0.055(2) 0.0259(19) 0.055(2)
    Cl1B 0.160(3) 0.148(2) 0.1210(18) 0.065(2) 0.0162(18) 0.0132(15)
    Cl2B 0.174(3) 0.1110(18) 0.128(2) -0.0059(17) -0.007(2) 0.0741(17)
    Cl3B 0.280(6) 0.332(7) 0.185(4) 0.231(6) 0.132(4) 0.190(5)
_geom_special_details
;
 All s.u.'s (except the s.u. in the dihedral angle between two l.s. planes)
 are estimated using the full covariance matrix.  The cell s.u.'s are taken
 into account individually in the estimation of s.u.'s in distances, angles
 and torsion angles; correlations between s.u.'s in cell parameters are only
 used when they are defined by crystal symmetry.  An approximate (isotropic)
 treatment of cell s.u.'s is used for estimating s.u.'s involving l.s. planes.
;
loop_
    _geom_bond_atom_site_label_1
    _geom_bond_atom_site_label_2
    _geom_bond_site_symmetry_2
    _geom_bond_distance
    _geom_bond_publ_flag
    Br1 C9 . 1.898(3) ?
    S1 C11 . 1.716(3) ?
    S1 C12 . 1.732(2) ?
    O1 C3 . 1.372(3) ?
    O1 C4 . 1.379(3) ?
    O2 C4 . 1.202(3) ?
    N1 C12 . 1.295(3) ?
    N1 C10 . 1.390(3) ?
    N2 C12 . 1.362(3) ?
    N2 N3 . 1.363(3) ?
    N2 H1N2 . 0.87(3) ?
    N3 C13 . 1.284(3) ?
    C1 C9 . 1.375(4) ?
    C1 C2 . 1.378(4) ?
    C1 H1A . 0.9300 ?
    C2 C3 . 1.373(3) ?
    C2 H2A . 0.9300 ?
    C3 C7 . 1.384(4) ?
    C4 C5 . 1.461(3) ?
    C5 C6 . 1.353(3) ?
    C5 C10 . 1.473(3) ?
    C6 C7 . 1.428(3) ?
    C6 H6A . 0.9300 ?
    C7 C8 . 1.402(3) ?
    C8 C9 . 1.381(4) ?
    C8 H8A . 0.9300 ?
    C10 C11 . 1.354(3) ?
    C11 H11A . 0.9300 ?
    C13 C20 . 1.483(3) ?
    C13 C14 . 1.488(3) ?
    C14 C19 . 1.370(4) ?
    C14 C15 . 1.377(4) ?
    C15 C16 . 1.379(4) ?
    C15 H15A . 0.9300 ?
    C16 C17 . 1.353(4) ?
    C16 H16A . 0.9300 ?
    C17 C18 . 1.371(4) ?
    C17 H17A . 0.9300 ?
    C18 C19 . 1.387(4) ?
    C18 H18A . 0.9300 ?
    C19 H19A . 0.9300 ?
    C20 C21 . 1.382(4) ?
    C20 C25 . 1.387(4) ?
    C21 C22 . 1.383(4) ?
    C21 H21A . 0.9300 ?
    C22 C23 . 1.378(4) ?
    C22 H22A . 0.9300 ?
    C23 C24 . 1.364(4) ?
    C23 H23A . 0.9300 ?
    C24 C25 . 1.378(4) ?
    C24 H24A . 0.9300 ?
    C25 H25A . 0.9300 ?
    C26 Cl3B . 1.599(7) ?
    C26 Cl2A . 1.655(8) ?
    C26 Cl1A . 1.674(5) ?
    C26 Cl2B . 1.740(6) ?
    C26 Cl1B . 1.798(5) ?
    C26 Cl3A . 1.869(7) ?
    C26 H26A . 0.9800 ?
    C26 H26B . 0.9601 ?
loop_
    _geom_angle_atom_site_label_1
    _geom_angle_atom_site_label_2
    _geom_angle_atom_site_label_3
    _geom_angle_site_symmetry_1
    _geom_angle_site_symmetry_3
    _geom_angle
    _geom_angle_publ_flag
    C11 S1 C12 . . 87.98(13) ?
    C3 O1 C4 . . 122.8(2) ?
    C12 N1 C10 . . 109.2(2) ?
    C12 N2 N3 . . 117.0(2) ?
    C12 N2 H1N2 . . 122(2) ?
    N3 N2 H1N2 . . 120(2) ?
    C13 N3 N2 . . 118.9(2) ?
    C9 C1 C2 . . 120.1(3) ?
    C9 C1 H1A . . 119.9 ?
    C2 C1 H1A . . 119.9 ?
    C3 C2 C1 . . 118.8(3) ?
    C3 C2 H2A . . 120.6 ?
    C1 C2 H2A . . 120.6 ?
    O1 C3 C2 . . 117.3(2) ?
    O1 C3 C7 . . 120.5(2) ?
    C2 C3 C7 . . 122.2(2) ?
    O2 C4 O1 . . 115.8(2) ?
    O2 C4 C5 . . 126.9(2) ?
    O1 C4 C5 . . 117.3(2) ?
    C6 C5 C4 . . 119.4(2) ?
    C6 C5 C10 . . 120.9(2) ?
    C4 C5 C10 . . 119.7(2) ?
    C5 C6 C7 . . 121.7(2) ?
    C5 C6 H6A . . 119.1 ?
    C7 C6 H6A . . 119.1 ?
    C3 C7 C8 . . 118.5(2) ?
    C3 C7 C6 . . 118.3(2) ?
    C8 C7 C6 . . 123.2(2) ?
    C9 C8 C7 . . 118.9(3) ?
    C9 C8 H8A . . 120.5 ?
    C7 C8 H8A . . 120.5 ?
    C1 C9 C8 . . 121.4(2) ?
    C1 C9 Br1 . . 119.3(2) ?
    C8 C9 Br1 . . 119.3(2) ?
    C11 C10 N1 . . 115.4(2) ?
    C11 C10 C5 . . 127.3(2) ?
    N1 C10 C5 . . 117.4(2) ?
    C10 C11 S1 . . 110.9(2) ?
    C10 C11 H11A . . 124.6 ?
    S1 C11 H11A . . 124.6 ?
    N1 C12 N2 . . 124.1(2) ?
    N1 C12 S1 . . 116.6(2) ?
    N2 C12 S1 . . 119.33(19) ?
    N3 C13 C20 . . 116.0(2) ?
    N3 C13 C14 . . 123.1(2) ?
    C20 C13 C14 . . 120.9(2) ?
    C19 C14 C15 . . 118.7(3) ?
    C19 C14 C13 . . 120.9(3) ?
    C15 C14 C13 . . 120.4(3) ?
    C14 C15 C16 . . 120.6(3) ?
    C14 C15 H15A . . 119.7 ?
    C16 C15 H15A . . 119.7 ?
    C17 C16 C15 . . 120.5(3) ?
    C17 C16 H16A . . 119.8 ?
    C15 C16 H16A . . 119.8 ?
    C16 C17 C18 . . 119.8(3) ?
    C16 C17 H17A . . 120.1 ?
    C18 C17 H17A . . 120.1 ?
    C17 C18 C19 . . 120.0(3) ?
    C17 C18 H18A . . 120.0 ?
    C19 C18 H18A . . 120.0 ?
    C14 C19 C18 . . 120.4(3) ?
    C14 C19 H19A . . 119.8 ?
    C18 C19 H19A . . 119.8 ?
    C21 C20 C25 . . 118.1(2) ?
    C21 C20 C13 . . 121.0(2) ?
    C25 C20 C13 . . 120.9(2) ?
    C20 C21 C22 . . 120.8(3) ?
    C20 C21 H21A . . 119.6 ?
    C22 C21 H21A . . 119.6 ?
    C23 C22 C21 . . 120.2(3) ?
    C23 C22 H22A . . 119.9 ?
    C21 C22 H22A . . 119.9 ?
    C24 C23 C22 . . 119.5(3) ?
    C24 C23 H23A . . 120.3 ?
    C22 C23 H23A . . 120.3 ?
    C23 C24 C25 . . 120.6(3) ?
    C23 C24 H24A . . 119.7 ?
    C25 C24 H24A . . 119.7 ?
    C24 C25 C20 . . 120.8(3) ?
    C24 C25 H25A . . 119.6 ?
    C20 C25 H25A . . 119.6 ?
    Cl3B C26 Cl2A . . 132.4(4) ?
    Cl3B C26 Cl1A . . 85.1(3) ?
    Cl2A C26 Cl1A . . 119.6(4) ?
    Cl3B C26 Cl2B . . 115.0(4) ?
    Cl2A C26 Cl2B . . 27.3(3) ?
    Cl1A C26 Cl2B . . 146.5(4) ?
    Cl3B C26 Cl1B . . 110.0(3) ?
    Cl2A C26 Cl1B . . 79.3(4) ?
    Cl1A C26 Cl1B . . 40.7(2) ?
    Cl2B C26 Cl1B . . 105.8(3) ?
    Cl3B C26 Cl3A . . 20.7(4) ?
    Cl2A C26 Cl3A . . 112.6(4) ?
    Cl1A C26 Cl3A . . 102.1(4) ?
    Cl2B C26 Cl3A . . 94.4(3) ?
    Cl1B C26 Cl3A . . 116.5(3) ?
    Cl3B C26 H26A . . 101.7 ?
    Cl2A C26 H26A . . 107.3 ?
    Cl1A C26 H26A . . 107.3 ?
    Cl2B C26 H26A . . 95.1 ?
    Cl1B C26 H26A . . 129.1 ?
    Cl3A C26 H26A . . 107.3 ?
    Cl3B C26 H26B . . 108.6 ?
    Cl2A C26 H26B . . 112.0 ?
    Cl1A C26 H26B . . 88.0 ?
    Cl2B C26 H26B . . 108.5 ?
    Cl1B C26 H26B . . 108.8 ?
    Cl3A C26 H26B . . 120.5 ?
    H26A C26 H26B . . 20.9 ?
loop_
    _geom_torsion_atom_site_label_1
    _geom_torsion_atom_site_label_2
    _geom_torsion_atom_site_label_3
    _geom_torsion_atom_site_label_4
    _geom_torsion_site_symmetry_1
    _geom_torsion_site_symmetry_2
    _geom_torsion_site_symmetry_3
    _geom_torsion_site_symmetry_4
    _geom_torsion
    _geom_torsion_publ_flag
    C12 N2 N3 C13 . . . . -176.4(2) ?
    C9 C1 C2 C3 . . . . 0.2(5) ?
    C4 O1 C3 C2 . . . . 179.0(3) ?
    C4 O1 C3 C7 . . . . -1.1(4) ?
    C1 C2 C3 O1 . . . . 179.5(3) ?
    C1 C2 C3 C7 . . . . -0.4(5) ?
    C3 O1 C4 O2 . . . . 179.1(2) ?
    C3 O1 C4 C5 . . . . -0.8(4) ?
    O2 C4 C5 C6 . . . . -178.0(3) ?
    O1 C4 C5 C6 . . . . 1.9(4) ?
    O2 C4 C5 C10 . . . . 2.5(4) ?
    O1 C4 C5 C10 . . . . -177.6(2) ?
    C4 C5 C6 C7 . . . . -1.2(4) ?
    C10 C5 C6 C7 . . . . 178.3(2) ?
    O1 C3 C7 C8 . . . . -179.1(2) ?
    C2 C3 C7 C8 . . . . 0.8(4) ?
    O1 C3 C7 C6 . . . . 1.8(4) ?
    C2 C3 C7 C6 . . . . -178.3(3) ?
    C5 C6 C7 C3 . . . . -0.6(4) ?
    C5 C6 C7 C8 . . . . -179.7(3) ?
    C3 C7 C8 C9 . . . . -1.0(4) ?
    C6 C7 C8 C9 . . . . 178.1(3) ?
    C2 C1 C9 C8 . . . . -0.4(5) ?
    C2 C1 C9 Br1 . . . . 179.4(2) ?
    C7 C8 C9 C1 . . . . 0.8(4) ?
    C7 C8 C9 Br1 . . . . -179.0(2) ?
    C12 N1 C10 C11 . . . . -0.1(3) ?
    C12 N1 C10 C5 . . . . 178.5(2) ?
    C6 C5 C10 C11 . . . . 168.7(3) ?
    C4 C5 C10 C11 . . . . -11.8(4) ?
    C6 C5 C10 N1 . . . . -9.7(4) ?
    C4 C5 C10 N1 . . . . 169.8(2) ?
    N1 C10 C11 S1 . . . . -0.1(3) ?
    C5 C10 C11 S1 . . . . -178.5(2) ?
    C12 S1 C11 C10 . . . . 0.2(2) ?
    C10 N1 C12 N2 . . . . -178.7(2) ?
    C10 N1 C12 S1 . . . . 0.3(3) ?
    N3 N2 C12 N1 . . . . -178.3(2) ?
    N3 N2 C12 S1 . . . . 2.8(3) ?
    C11 S1 C12 N1 . . . . -0.3(2) ?
    C11 S1 C12 N2 . . . . 178.7(2) ?
    N2 N3 C13 C20 . . . . 179.8(2) ?
    N2 N3 C13 C14 . . . . 1.1(4) ?
    N3 C13 C14 C19 . . . . 94.4(3) ?
    C20 C13 C14 C19 . . . . -84.2(3) ?
    N3 C13 C14 C15 . . . . -83.9(4) ?
    C20 C13 C14 C15 . . . . 97.5(3) ?
    C19 C14 C15 C16 . . . . 1.1(5) ?
    C13 C14 C15 C16 . . . . 179.3(3) ?
    C14 C15 C16 C17 . . . . -1.5(5) ?
    C15 C16 C17 C18 . . . . 1.1(5) ?
    C16 C17 C18 C19 . . . . -0.3(5) ?
    C15 C14 C19 C18 . . . . -0.3(4) ?
    C13 C14 C19 C18 . . . . -178.5(3) ?
    C17 C18 C19 C14 . . . . -0.1(4) ?
    N3 C13 C20 C21 . . . . -7.5(4) ?
    C14 C13 C20 C21 . . . . 171.2(3) ?
    N3 C13 C20 C25 . . . . 172.5(3) ?
    C14 C13 C20 C25 . . . . -8.8(4) ?
    C25 C20 C21 C22 . . . . 0.0(4) ?
    C13 C20 C21 C22 . . . . 179.9(3) ?
    C20 C21 C22 C23 . . . . -0.1(5) ?
    C21 C22 C23 C24 . . . . -0.2(5) ?
    C22 C23 C24 C25 . . . . 0.5(5) ?
    C23 C24 C25 C20 . . . . -0.7(5) ?
    C21 C20 C25 C24 . . . . 0.4(4) ?
    C13 C20 C25 C24 . . . . -179.6(3) ?
loop_
    _geom_hbond_atom_site_label_D
    _geom_hbond_atom_site_label_H
    _geom_hbond_atom_site_label_A
    _geom_hbond_site_symmetry_A
    _geom_hbond_distance_DH
    _geom_hbond_distance_HA
    _geom_hbond_distance_DA
    _geom_hbond_angle_DHA
    _geom_hbond_publ_flag
    C11 H11A O2 . 0.93 2.32 2.868(4) 117 yes
    C19 H19A O2 2_656 0.93 2.54 3.448(4) 165 yes
    C26 H26B O2 1_655 0.96 2.55 3.350(5) 141 yes
