# Supplementary material for: 6-Bromo-3-{2-[2-(diphenyl­methyl­ene)hydrazin­yl]-1,3-thia­zol-5-yl}-2H-chromen-2-one chloro­form monosolvate
Source: Acta Crystallogr Sect E Struct Rep Online. 2011 Apr 13;67(Pt 5):o1079–80. doi: 10.1107/S1600536811012335 (PMC3089344; doi:10.1107/S1600536811012335)
Supplement: Supplementary file 2 [file e-67-o1079-Isup2.hkl]

#
# h,k,l, Fc-squared, Fo-squared, sigma(Fo-squared) and status flag
#
data_I
_shelx_title ' benzobac_0m in P-1 (RT)'
_shelx_refln_list_code          4
_shelx_F_calc_maximum      225.47
_exptl_crystal_F_000       624.00
_reflns_d_resolution_high  0.7088
 
loop_
 _symmetry_equiv_pos_as_xyz
 'x, y, z'
 '-x, -y, -z'
 
_cell_length_a     8.0774
_cell_length_b    12.6782
_cell_length_c    14.4396
_cell_angle_alpha 114.157
_cell_angle_beta   92.879
_cell_angle_gamma 100.384
 
_shelx_F_squared_multiplier     1.000
 
loop_
 _refln_index_h
 _refln_index_k
 _refln_index_l
 _refln_F_squared_calc
 _refln_F_squared_meas
 _refln_F_squared_sigma
 _refln_observed_status
   3   0   0      574.99      600.71     12.40 o
   4   0   0     1408.05     1401.35     34.30 o
   5   0   0     2432.95     2588.61     56.80 o
   6   0   0       56.08       55.78      4.97 o
   7   0   0        2.08        2.36      6.02 o
   8   0   0       32.99       35.06     15.37 o
   9   0   0       14.50       22.32      9.00 o
  10   0   0        8.06        9.47      7.42 o
  11   0   0        3.28        3.10      7.93 o
 -11   1   0        0.52        7.68     19.97 o
 -10   1   0        0.00       -1.30      8.53 o
  -9   1   0        1.65       -6.83     14.82 o
  -8   1   0       10.01        3.17      6.34 o
  -7   1   0        2.04        0.22      4.06 o
  -6   1   0       45.57       51.43      4.56 o
  -5   1   0      113.37      141.33     28.18 o
  -4   1   0      296.91      372.15     18.10 o
  -3   1   0       12.95       15.12      4.00 o
  -2   1   0     8007.69     8309.04    298.92 o
   0   1   0       19.46       16.13      1.03 o
   1   1   0     2367.83     2529.21     35.43 o
   2   1   0      963.11      960.19     19.53 o
   3   1   0       41.23       41.53      4.59 o
   4   1   0     1152.06     1118.82     26.08 o
   5   1   0      238.56      241.19      8.61 o
   6   1   0       43.42       43.58     13.45 o
   7   1   0        0.21        3.07      4.58 o
   8   1   0        0.39       -5.45      5.45 o
   9   1   0        0.12        2.76     10.90 o
  10   1   0        1.09        2.71     10.59 o
 -11   2   0        6.24        1.03      8.19 o
 -10   2   0        3.30        1.85      9.69 o
  -9   2   0        0.06       -0.59      8.09 o
  -8   2   0       18.83       -4.46     20.54 o
  -7   2   0      584.97      630.01     25.86 o
  -6   2   0      274.70      284.98     38.91 o
  -5   2   0      157.50      151.11     12.35 o
  -4   2   0        4.30        2.02      4.99 o
  -3   2   0     1224.87     1182.09     46.51 o
  -2   2   0    50834.74    51089.46   1841.11 o
  -1   2   0     5317.59     4369.00    382.95 o
   0   2   0       65.13       68.98      2.08 o
   1   2   0       43.15       45.16      1.68 o
   2   2   0     3245.25     3093.59     41.15 o
   3   2   0      581.77      552.17     15.33 o
   4   2   0      282.89      250.27     11.42 o
   5   2   0        0.71        2.19      2.86 o
   6   2   0      355.30      387.00     12.97 o
   7   2   0      104.78      122.98      8.69 o
   8   2   0       47.92       56.47     11.03 o
   9   2   0        3.88       -7.24      7.24 o
  10   2   0        4.28        2.35      8.52 o
 -11   3   0        0.74       -1.73     34.02 o
 -10   3   0        0.17        2.36     29.40 o
  -9   3   0        0.31       -3.63     25.68 o
  -8   3   0        0.13       12.62      9.06 o
  -7   3   0        5.70       -3.22      8.60 o
  -6   3   0      247.76      292.07     19.38 o
  -5   3   0        3.26        1.61      5.92 o
  -4   3   0      142.89      192.51     13.03 o
  -3   3   0     1376.40     1292.56     51.21 o
  -2   3   0     1809.13     1696.24     69.12 o
  -1   3   0      202.98      228.36      4.71 o
   0   3   0      408.96      420.59      5.99 o
   1   3   0       26.29       27.65      1.97 o
   2   3   0      506.18      522.37      8.48 o
   3   3   0      364.22      451.71      7.65 o
   4   3   0      157.10      153.24      6.68 o
   5   3   0       64.62       73.89      5.43 o
   6   3   0       28.02       24.45      4.87 o
   7   3   0        3.69        6.36      6.42 o
   8   3   0       13.34       14.95     11.79 o
   9   3   0        5.02        4.75      8.52 o
  10   3   0        1.26       -0.63      8.54 o
 -11   4   0        1.54      -25.20     33.03 o
 -10   4   0        0.04      -21.22     21.22 o
  -9   4   0      105.80      123.69     14.87 o
  -8   4   0       26.91       24.50      9.52 o
  -7   4   0      115.34       74.92     13.05 o
  -6   4   0       39.88       30.77      9.26 o
  -5   4   0      350.70      341.96     20.51 o
  -4   4   0     5254.19     5359.65    198.07 o
  -3   4   0      551.08      517.54     15.42 o
  -2   4   0       27.12       21.19      2.83 o
  -1   4   0     2132.80     2155.45     31.73 o
   0   4   0     1908.89     1907.92     23.39 o
   1   4   0     1225.08     1187.72     16.14 o
   2   4   0      232.94      281.74      5.89 o
   3   4   0      177.47      156.66      4.50 o
   4   4   0      586.59      587.52     22.35 o
   5   4   0      294.50      281.29     11.16 o
   6   4   0      181.07      175.96     26.65 o
   7   4   0        3.34        3.86     12.43 o
   8   4   0       16.17       17.77      8.55 o
   9   4   0       11.95        3.00      9.01 o
  10   4   0        2.99       20.41     35.92 o
 -10   5   0        0.01       25.25     31.00 o
  -9   5   0        2.40        4.47     10.09 o
  -8   5   0        0.31       -9.84      9.84 o
  -7   5   0        0.48        7.37      8.78 o
  -6   5   0       49.36       32.71      9.96 o
  -5   5   0      161.74      129.51     18.13 o
  -4   5   0      820.81      887.84     29.12 o
  -3   5   0      321.19      322.71     10.00 o
  -2   5   0      445.59      452.63     19.51 o
  -1   5   0     1475.37     1458.35     23.04 o
   0   5   0     2294.25     2322.57     28.64 o
   1   5   0      956.38     1154.13     16.15 o
   2   5   0      774.68      793.18     11.27 o
   3   5   0      465.77      474.44     10.19 o
   4   5   0        7.08       10.25      2.91 o
   5   5   0        7.87        8.94      6.15 o
   6   5   0       18.43       13.55      9.31 o
   7   5   0       13.12        9.19      7.50 o
   8   5   0        0.36       13.66      8.54 o
   9   5   0        0.01        0.18      8.65 o
 -10   6   0        0.75        3.08     12.63 o
  -9   6   0        0.22       21.78     11.12 o
  -8   6   0        0.17       -3.72     10.03 o
  -7   6   0        9.95       15.26     10.51 o
  -6   6   0        2.61       -3.76      3.90 o
  -5   6   0      246.28      237.53     11.03 o
  -4   6   0       42.02       43.43      3.45 o
  -3   6   0      573.22      544.87     13.92 o
  -2   6   0      631.32      612.16     11.44 o
  -1   6   0      259.41      252.40      7.78 o
   0   6   0      430.92      384.18      7.05 o
   1   6   0      580.22      574.64      9.51 o
   2   6   0     1398.68     1416.62     19.91 o
   3   6   0      707.59      672.85     17.60 o
   4   6   0      305.45      297.36     10.16 o
   5   6   0       16.84       11.53      6.54 o
   6   6   0       83.44       54.22      9.09 o
   7   6   0       53.24       62.62     10.76 o
   8   6   0       16.05       24.09      9.65 o
   9   6   0        0.29        0.23     14.25 o
 -10   7   0        0.17        1.34     12.83 o
  -9   7   0        0.28       -6.36     11.40 o
  -8   7   0        1.18       -9.47     10.79 o
  -7   7   0        2.44       -0.32     10.07 o
  -6   7   0      420.41      355.15     25.38 o
  -5   7   0        8.02        0.69      4.45 o
  -4   7   0      127.15       96.76     13.57 o
  -3   7   0       99.80       94.35      5.89 o
  -2   7   0       45.51       47.29      3.01 o
  -1   7   0       22.82       36.34      3.05 o
   0   7   0      133.12      136.55      4.51 o
   1   7   0      245.38      251.20      5.97 o
   2   7   0      160.28      173.56      6.43 o
   3   7   0        4.48        3.15      7.53 o
   4   7   0      164.36      178.75     11.15 o
   5   7   0       12.73        1.84     13.54 o
   6   7   0        9.57        7.51      7.73 o
   7   7   0        0.38       -4.61     11.36 o
   8   7   0        0.56       13.47     13.14 o
 -10   8   0        1.59       18.33     14.20 o
  -9   8   0        2.19        8.86     12.94 o
  -8   8   0        7.53       16.70     13.28 o
  -7   8   0        0.41       -9.78      9.78 o
  -6   8   0       56.18       61.21      6.47 o
  -5   8   0      199.39      190.94     10.88 o
  -4   8   0       80.94       80.35      7.75 o
  -3   8   0      411.96      421.05     17.51 o
  -2   8   0      103.17      110.78      5.30 o
  -1   8   0      368.72      373.87      9.48 o
   0   8   0      533.07      548.16      9.94 o
   1   8   0      796.66      811.76     14.19 o
   2   8   0      250.70      236.88     11.12 o
   3   8   0       36.03       27.22      6.25 o
   4   8   0       56.09       55.50      9.91 o
   5   8   0       98.22      112.97     11.93 o
   6   8   0       64.39       56.67     14.60 o
   7   8   0        0.32       12.06     12.79 o
   8   8   0       16.05       27.59     44.71 o
 -10   9   0        0.06      -13.58     13.58 o
  -9   9   0        0.19       -5.66     13.45 o
  -8   9   0      148.21      169.93     22.22 o
  -7   9   0        0.28       -3.58      6.93 o
  -6   9   0       44.16       48.77      7.53 o
  -5   9   0       21.93       21.74      8.48 o
  -4   9   0        0.02        2.41      6.30 o
  -3   9   0        1.60       -0.42      5.56 o
  -2   9   0      143.39      153.60      6.59 o
  -1   9   0      121.41      127.38      5.59 o
   0   9   0       51.68       59.24      4.76 o
   1   9   0       23.36       24.81      3.97 o
   2   9   0       90.01       91.33      7.71 o
   3   9   0        1.44       -1.17      5.28 o
   4   9   0       75.79       65.66      8.63 o
   5   9   0        2.82        6.28      6.68 o
   6   9   0        0.27       -0.52     11.80 o
   7   9   0        0.24      -19.42     22.01 o
 -10  10   0        1.36       19.62     15.82 o
  -9  10   0        2.18        6.53      7.86 o
  -8  10   0       15.03        8.86     10.55 o
  -7  10   0        0.91      -10.79     10.79 o
  -6  10   0       19.87       21.25      7.36 o
  -5  10   0       35.88       29.01      7.60 o
  -4  10   0        4.78        3.30      3.46 o
  -3  10   0      158.00      159.01     11.86 o
  -2  10   0      174.01      168.41      8.40 o
  -1  10   0      428.83      440.03     15.00 o
   0  10   0       51.68       50.00      5.68 o
   1  10   0        0.18       -0.85      6.32 o
   2  10   0       30.52       45.47     10.74 o
   3  10   0      150.13      139.74     10.16 o
   4  10   0       54.68       79.52      9.68 o
   5  10   0        0.05        0.91      6.61 o
   6  10   0       22.88       11.16     12.98 o
   7  10   0        1.05      -17.67     40.10 o
  -9  11   0        4.06        6.48      9.37 o
  -8  11   0        2.44        6.60      8.96 o
  -7  11   0        0.05        0.07      7.86 o
  -6  11   0       10.58       22.72      8.53 o
  -5  11   0        2.67       -0.27      7.26 o
  -4  11   0       14.72       12.30      7.66 o
  -3  11   0      130.23      123.77     11.43 o
  -2  11   0       15.43        7.47      5.49 o
  -1  11   0        7.63        2.60      3.56 o
   0  11   0       65.40       79.23      8.95 o
   1  11   0       16.87       22.47      7.72 o
   2  11   0       34.86       36.91      8.81 o
   3  11   0        9.42       14.20      8.31 o
   4  11   0        1.23       -5.15      9.06 o
   5  11   0        4.98        6.59     11.61 o
   6  11   0        5.33       -8.04     25.29 o
  -9  12   0        0.60       -4.99     11.34 o
  -8  12   0        0.13        3.07      9.20 o
  -7  12   0        0.48        2.23      7.45 o
  -6  12   0        0.33        3.67      8.24 o
  -5  12   0       23.32       14.26     15.04 o
  -4  12   0       29.20       40.55      9.44 o
  -3  12   0       16.60       12.09      8.31 o
  -2  12   0       41.72       46.28      9.15 o
  -1  12   0        6.00       10.05      5.54 o
   0  12   0       11.91       14.52      7.80 o
   1  12   0       67.55       59.28      9.90 o
   2  12   0       30.20       41.10     10.14 o
   3  12   0        1.13       -0.85      8.17 o
   4  12   0       45.43       37.05     18.63 o
   5  12   0        7.29       23.70     14.18 o
  -8  13   0        0.32       10.88     10.08 o
  -7  13   0        0.66       -4.17      9.05 o
  -6  13   0        9.12       40.71     16.04 o
  -5  13   0       27.37       25.18     10.09 o
  -4  13   0        7.30       13.93      9.29 o
  -3  13   0        0.08        3.76      9.43 o
  -2  13   0        1.77        0.07      6.85 o
  -1  13   0       14.16        4.26      6.38 o
   0  13   0        6.78       -9.33      9.33 o
   1  13   0        2.17        3.78      9.00 o
   2  13   0        5.31       11.00     10.13 o
   3  13   0       15.62       15.22      9.81 o
   4  13   0       13.33        5.97      9.07 o
  -7  14   0        3.78       13.61      8.71 o
  -6  14   0        1.37       -8.64      8.64 o
  -5  14   0        0.85       12.63     10.48 o
  -4  14   0        3.60        2.94      9.47 o
  -3  14   0        3.59       -9.46      9.46 o
  -2  14   0       12.50       10.47      7.52 o
  -1  14   0       20.77       17.81     12.59 o
   0  14   0        4.59        6.84     11.54 o
   1  14   0        0.93       -1.67     10.62 o
   2  14   0       20.71       21.47     10.67 o
   3  14   0       12.74       20.26      9.71 o
  -6  15   0        0.89        3.13     12.20 o
  -5  15   0        0.27        2.32     10.70 o
  -4  15   0        3.66        2.68     11.06 o
  -3  15   0        0.19        2.85     15.41 o
  -2  15   0        0.03       -7.14      8.34 o
  -1  15   0        1.13        9.04     13.23 o
   0  15   0        1.11       -3.96      9.69 o
   1  15   0       14.79       13.12     11.45 o
   2  15   0        9.87        7.99     11.25 o
  -4  16   0        3.62       19.65     12.12 o
  -3  16   0        3.16        4.63     11.16 o
  -2  16   0        0.40      -10.37     10.37 o
  -1  16   0        0.01        8.62     14.38 o
   0 -16   1        5.78       -2.45      9.93 o
   1 -16   1        0.45      -11.73     11.73 o
   2 -16   1        2.53        4.77     11.11 o
   3 -16   1        1.36        4.89     13.90 o
   4 -16   1        1.55       10.85     19.98 o
   5 -16   1        5.71        5.56     26.74 o
  -2 -15   1        8.52        1.56     11.06 o
  -1 -15   1        6.15       12.76     11.43 o
   0 -15   1        2.37        2.36      9.73 o
   1 -15   1        0.42       -4.78     13.10 o
   2 -15   1        5.39       12.36      7.89 o
   3 -15   1        3.83       13.11     10.28 o
   4 -15   1       10.99        0.62     10.02 o
   5 -15   1        0.01       -0.68      9.57 o
   6 -15   1        0.23       -7.44      9.83 o
   7 -15   1        1.53       -2.57      7.26 o
  -3 -14   1        5.23        5.16      9.48 o
  -2 -14   1       18.99       26.55     10.96 o
  -1 -14   1        3.02        2.17      9.76 o
   0 -14   1       11.92       18.17      9.98 o
   1 -14   1       44.00       40.61     13.90 o
   2 -14   1       28.99       44.36      7.92 o
   3 -14   1       43.07       59.93     11.76 o
   4 -14   1       10.82       15.22     17.52 o
   5 -14   1        0.20        8.19      9.12 o
   6 -14   1        0.35        3.27      9.31 o
   7 -14   1        0.33       -8.95      8.95 o
   8 -14   1        0.00        6.05      3.45 o
  -5 -13   1        5.48       29.51     16.06 o
  -4 -13   1       15.93       22.34      9.94 o
  -3 -13   1       20.26       -5.47      9.38 o
  -2 -13   1       10.06        6.19      9.11 o
  -1 -13   1        0.18       -8.71      8.71 o
   0 -13   1        4.08       38.28     10.40 o
   1 -13   1       18.99       22.46      6.38 o
   2 -13   1       70.08       82.45      8.57 o
   3 -13   1        0.51       11.02     10.10 o
   4 -13   1        0.01       -7.71      8.28 o
   5 -13   1       25.82       14.78      9.34 o
   6 -13   1        4.29       -6.02     10.11 o
   7 -13   1        0.31       12.56      9.60 o
   8 -13   1        3.44        7.98     10.03 o
  -5 -12   1       21.02       41.47     21.44 o
  -4 -12   1       34.63       42.21     11.56 o
  -3 -12   1        1.26        6.46      8.07 o
  -2 -12   1       25.99       23.74     13.09 o
  -1 -12   1      187.96      181.44     17.38 o
   0 -12   1      217.18      236.40     12.45 o
   1 -12   1       57.05       54.91      6.70 o
   2 -12   1       23.52       28.63      6.43 o
   3 -12   1       18.74       20.83      8.37 o
   4 -12   1       17.75       10.81     14.89 o
   5 -12   1       12.19        3.51      5.76 o
   6 -12   1        9.71        7.51      7.97 o
   7 -12   1        0.64        5.90      8.82 o
   8 -12   1        0.01       -8.63      8.63 o
   9 -12   1        1.26       -9.55      9.55 o
  -6 -11   1       23.69       55.28     15.67 o
  -5 -11   1       22.60       23.27     12.32 o
  -4 -11   1       15.31       18.47     15.50 o
  -3 -11   1        6.01        6.26     11.86 o
  -2 -11   1        0.02       10.22      7.29 o
  -1 -11   1      121.92      116.24     10.45 o
   0 -11   1       75.26       84.59      8.37 o
   1 -11   1        3.36        3.41      3.66 o
   2 -11   1       17.11       23.13      5.65 o
   3 -11   1       85.05       80.25      9.87 o
   4 -11   1      114.48      117.61     11.12 o
   5 -11   1        0.29       -7.01      7.01 o
   6 -11   1        7.14       16.23      7.54 o
   7 -11   1        9.62       12.24      8.55 o
   8 -11   1        6.04        3.46      8.47 o
   9 -11   1        1.25       -8.31      8.31 o
  10 -11   1        0.02       -7.33     14.93 o
  -7 -10   1       11.30       27.71     15.08 o
  -6 -10   1       39.77       70.18     16.07 o
  -5 -10   1        0.02       -4.11      6.42 o
  -4 -10   1       27.16       32.45      7.58 o
  -3 -10   1      378.36      392.23     13.75 o
  -2 -10   1      302.43      300.40     12.17 o
  -1 -10   1       91.45       86.31     11.93 o
   0 -10   1       62.96       66.00      6.27 o
   1 -10   1       86.74       80.84      6.16 o
   2 -10   1      320.12      356.68     19.52 o
   3 -10   1       14.85       15.24      6.85 o
   4 -10   1       15.40        7.58      6.37 o
   5 -10   1       23.31       27.92      7.05 o
   6 -10   1        8.20       19.92      7.45 o
   7 -10   1        8.53        1.06     11.67 o
   8 -10   1       53.82       69.93      9.71 o
   9 -10   1        5.68       -1.61      6.55 o
  10 -10   1       13.67       28.74     16.74 o
  -8  -9   1       14.41       13.32     26.15 o
  -7  -9   1        1.60       -0.24     12.35 o
  -6  -9   1        4.69        4.47     12.28 o
  -5  -9   1        1.04       -5.47      5.47 o
  -4  -9   1        2.08       10.81      6.32 o
  -3  -9   1       28.30       38.01      6.11 o
  -2  -9   1       46.53       26.23      6.04 o
  -1  -9   1       45.86       45.21      4.16 o
   0  -9   1      121.44      132.07      6.04 o
   1  -9   1      542.38      531.96     11.68 o
   2  -9   1      298.30      315.88      8.07 o
   3  -9   1      154.14      140.87     12.99 o
   4  -9   1       49.54       47.90      7.32 o
   5  -9   1        6.78        4.84      5.59 o
   6  -9   1       52.64       39.74      6.81 o
   7  -9   1        2.49       -0.47      5.25 o
   8  -9   1        2.81       -6.69     12.80 o
   9  -9   1        0.36       15.08     14.14 o
  10  -9   1        0.05        8.16     14.88 o
  -8  -8   1       19.99       26.95     14.92 o
  -7  -8   1        0.21       -5.06      8.79 o
  -6  -8   1       17.63       12.92      8.86 o
  -5  -8   1      165.92      151.23      8.01 o
  -4  -8   1      214.91      217.47     13.05 o
  -3  -8   1      164.01      175.78      8.54 o
  -2  -8   1      346.70      344.93      8.79 o
  -1  -8   1      446.18      437.70      9.32 o
   0  -8   1      761.36      782.43     11.94 o
   1  -8   1      728.29      721.01     12.62 o
   2  -8   1      254.29      251.35      6.37 o
   3  -8   1      527.67      542.53     15.59 o
   4  -8   1      216.85      232.09     14.88 o
   5  -8   1        2.32        9.93      4.76 o
   6  -8   1      172.32      163.87     18.75 o
   7  -8   1       13.58       -1.84      9.41 o
   8  -8   1       88.68       67.15     15.30 o
   9  -8   1        0.45       22.53     14.10 o
  10  -8   1        0.40        6.31     13.03 o
  -9  -7   1        0.37        7.11      9.80 o
  -8  -7   1        0.41       -3.53      8.92 o
  -7  -7   1        0.75       -7.35      8.64 o
  -6  -7   1        3.54        4.51      7.93 o
  -5  -7   1        0.68       -6.50      6.50 o
  -4  -7   1       45.78       39.42      5.31 o
  -3  -7   1        3.34        3.50      2.25 o
  -2  -7   1       10.82       12.00      2.76 o
  -1  -7   1      347.93      341.60      6.96 o
   0  -7   1     1613.62     1688.56     23.34 o
   1  -7   1      842.44      882.42     14.26 o
   2  -7   1       36.76       35.49      2.66 o
   3  -7   1        2.63        2.47      3.22 o
   4  -7   1      472.93      438.54     20.46 o
   5  -7   1        1.54        2.35      8.22 o
   6  -7   1      155.12      129.18     16.73 o
   7  -7   1       12.75        3.34     10.04 o
   8  -7   1        0.94        4.62     10.86 o
   9  -7   1        0.01        1.80     11.41 o
  10  -7   1        1.61       11.41     13.71 o
  -9  -6   1        0.14       -2.12     13.39 o
  -8  -6   1       11.25       25.64      9.09 o
  -7  -6   1       55.84       54.36      9.78 o
  -6  -6   1       31.33       35.59      8.23 o
  -5  -6   1      151.22      132.82     10.46 o
  -4  -6   1      191.12      182.93      9.37 o
  -3  -6   1     1412.57     1389.32     21.45 o
  -2  -6   1     1081.28     1118.91     15.31 o
  -1  -6   1     1447.73     1492.67     20.57 o
   0  -6   1        8.81       10.24      1.98 o
   1  -6   1     2498.29     2398.67     33.79 o
   2  -6   1      668.78      680.09     16.71 o
   3  -6   1     1185.22     1150.47     28.01 o
   4  -6   1      322.04      313.98     20.33 o
   5  -6   1        2.13       -3.54      4.20 o
   6  -6   1      358.00      374.66     13.36 o
   7  -6   1      107.79      108.87     14.83 o
   8  -6   1       33.79       32.65     10.39 o
   9  -6   1        0.06       -5.07     10.26 o
  -9  -5   1        0.30        7.68      8.32 o
  -8  -5   1        5.67        2.29      7.41 o
  -7  -5   1       33.99       28.67     13.31 o
  -6  -5   1       21.91       16.06      6.31 o
  -5  -5   1       27.46       31.49      6.43 o
  -4  -5   1        5.43        6.75      2.47 o
  -3  -5   1      430.99      472.48      8.34 o
  -2  -5   1      173.86      191.54      4.37 o
  -1  -5   1     1269.41     1315.27     16.09 o
   0  -5   1      113.40      116.23      3.31 o
   1  -5   1       75.52       83.93      3.17 o
   2  -5   1     2249.69     2065.15     43.94 o
   3  -5   1     1053.83     1079.54     29.61 o
   4  -5   1     1218.84     1219.64     57.99 o
   5  -5   1      319.26      322.14     20.19 o
   6  -5   1        2.45        2.21      7.73 o
   7  -5   1        2.52        0.33      8.61 o
   8  -5   1       11.02       -1.95      8.88 o
   9  -5   1        4.21        0.76     10.37 o
  10  -5   1        1.88       35.62     30.41 o
 -10  -4   1        4.57       14.60     14.82 o
  -9  -4   1        6.03        8.98      8.49 o
  -8  -4   1       14.22        9.54     15.04 o
  -7  -4   1       78.39       68.02      8.60 o
  -6  -4   1      156.91      160.70     11.19 o
  -5  -4   1     1087.43     1010.72     22.33 o
  -4  -4   1      352.57      334.67      9.81 o
  -3  -4   1     3451.65     3468.38     46.97 o
  -2  -4   1      271.52      246.85     13.98 o
  -1  -4   1     4587.49     4600.04     51.26 o
   0  -4   1     2807.18     2781.83     33.36 o
   1  -4   1     1530.55     1565.73     25.59 o
   3  -4   1     1010.42      979.67     26.51 o
   4  -4   1       12.41        8.42      6.05 o
   5  -4   1      996.99      937.04     41.05 o
   6  -4   1       78.11       88.70     11.64 o
   7  -4   1       32.04       31.74      9.02 o
   8  -4   1        9.49       19.42      9.22 o
   9  -4   1       13.27       12.26     25.94 o
  10  -4   1        0.34      -24.18     26.72 o
  11  -4   1        0.26       14.86     31.55 o
 -10  -3   1        0.26        3.23      8.78 o
  -9  -3   1       16.10       12.62      8.24 o
  -8  -3   1        0.24       -0.74      6.93 o
  -7  -3   1        3.52        4.39      5.87 o
  -6  -3   1        4.11        6.54      6.50 o
  -5  -3   1       12.53        2.21      3.01 o
  -4  -3   1      525.05      534.38     12.77 o
  -3  -3   1       14.88       16.40      1.68 o
  -2  -3   1     1129.96     1135.70     16.27 o
  -1  -3   1      443.70      458.26      6.97 o
   0  -3   1      124.52      133.77      2.72 o
   1  -3   1     5414.74     5129.05     79.93 o
   2  -3   1    18082.03    18557.84    452.98 o
   3  -3   1      679.49      784.90     33.10 o
   4  -3   1       54.20       53.01      8.07 o
   5  -3   1        7.32        9.69      6.39 o
   6  -3   1       10.41       22.06      7.12 o
   7  -3   1       85.26       94.43     11.19 o
   8  -3   1       14.92        6.93     13.12 o
   9  -3   1        4.50       24.26     25.78 o
  10  -3   1        0.83       -3.09     25.08 o
  11  -3   1        2.63        5.38      7.70 o
 -10  -2   1        0.87        8.17      8.74 o
  -9  -2   1       10.63        6.68      7.61 o
  -8  -2   1       34.72       32.42      7.16 o
  -7  -2   1      192.76      219.92     16.51 o
  -6  -2   1      352.43      337.75     12.00 o
  -5  -2   1      164.94      155.87      6.05 o
  -4  -2   1      322.34      354.45     19.57 o
  -3  -2   1      230.47      193.07      6.18 o
  -2  -2   1     7086.90     7095.10    100.87 o
  -1  -2   1    20739.21    20149.52    266.57 o
   0  -2   1        0.26        3.17      0.70 o
   2  -2   1     2204.72     2317.10     85.98 o
   3  -2   1     8758.36     8902.24    321.66 o
   4  -2   1       90.90      112.06     12.77 o
   5  -2   1      201.28      230.02     15.93 o
   6  -2   1       22.57       11.37      6.40 o
   7  -2   1      393.34      415.48     20.23 o
   8  -2   1        0.08        0.86      5.30 o
   9  -2   1       15.81        7.02      9.74 o
  10  -2   1        6.21       14.93     16.77 o
  11  -2   1        0.01       -1.14      8.71 o
 -11  -1   1        4.20        3.42      8.60 o
 -10  -1   1        0.19      -10.01     13.45 o
  -9  -1   1        0.19        0.48      6.80 o
  -8  -1   1        0.06       -0.35      5.37 o
  -7  -1   1        4.80        0.66      6.46 o
  -6  -1   1        5.86        6.24      5.34 o
  -5  -1   1      179.13      172.11      7.37 o
  -4  -1   1     1117.12     1145.53     39.31 o
  -3  -1   1      718.52      696.51     19.65 o
  -2  -1   1      321.75      286.36     11.36 o
  -1  -1   1       16.81       16.72      0.94 o
   0  -1   1      519.14      541.51      8.12 o
   2  -1   1       56.85       81.67     12.09 o
   3  -1   1      535.63      523.27     17.62 o
   4  -1   1      506.98      516.90     18.91 o
   5  -1   1      157.35      183.22     11.25 o
   6  -1   1       57.32       63.68      4.85 o
   7  -1   1       43.08       46.81     14.88 o
   8  -1   1        3.30        8.66      7.16 o
   9  -1   1        0.63       -6.04      7.35 o
  10  -1   1        0.83       -2.53     11.54 o
  11  -1   1        0.74       10.49     13.01 o
 -11   0   1        0.44       -3.39     12.08 o
 -10   0   1        8.36       15.87      7.11 o
  -9   0   1       24.55       16.82      8.67 o
  -8   0   1       69.54       66.98     16.13 o
  -7   0   1       13.72        8.35      6.32 o
  -6   0   1       29.08       29.44      4.27 o
  -5   0   1      124.70      112.59      4.55 o
  -4   0   1     1391.97     1450.63     29.73 o
  -3   0   1     2086.69     1999.09     40.00 o
  -2   0   1     2256.05     2344.11     57.86 o
  -1   0   1        8.25       23.58      1.76 o
   0   0   1     5675.67     5571.12    166.37 o
   1   0   1     2416.76     2539.20     66.81 o
   2   0   1      281.80      280.54      9.21 o
   3   0   1       38.43       36.21      3.95 o
   4   0   1     1083.86     1014.84     23.72 o
   5   0   1     2509.07     2635.17     57.82 o
   6   0   1       18.46       12.51      3.87 o
   7   0   1       18.88       18.62     15.49 o
   8   0   1       39.16       29.70      8.35 o
   9   0   1       29.10       31.36     10.25 o
  10   0   1        0.05        4.98      7.34 o
  11   0   1        2.46       88.85     48.01 o
 -11   1   1        2.08      -23.22     46.68 o
 -10   1   1        1.79        6.97      8.32 o
  -9   1   1        1.44       10.09      7.57 o
  -8   1   1        2.83        9.95      9.05 o
  -7   1   1       95.31       92.03      5.71 o
  -6   1   1      335.26      296.78     18.14 o
  -5   1   1       42.42       31.39      7.06 o
  -4   1   1        2.92        0.84      5.08 o
  -3   1   1     3370.13     3518.69    129.48 o
  -2   1   1      726.67      747.48     29.79 o
   0   1   1     1342.54     1374.95     24.91 o
   1   1   1     1744.58     1814.79     31.19 o
   2   1   1     6030.80     5835.63     90.84 o
   3   1   1      120.85      120.93      4.04 o
   4   1   1       81.33       75.20      4.48 o
   5   1   1       74.15       73.91      3.38 o
   6   1   1        2.52        3.30      4.05 o
   7   1   1       25.53       37.12      5.78 o
   8   1   1        1.22       -0.18      5.87 o
   9   1   1        0.49        9.62      7.35 o
  10   1   1        1.71       -1.67      9.24 o
 -11   2   1        1.42       -3.65     20.52 o
 -10   2   1        1.29        1.88     12.64 o
  -9   2   1        3.37       -3.60      6.26 o
  -8   2   1       69.25       64.85     14.41 o
  -7   2   1       11.06       13.18      8.88 o
  -6   2   1      375.37      420.25     23.46 o
  -5   2   1      150.28      109.98     11.25 o
  -4   2   1      142.50      128.30     11.61 o
  -3   2   1       55.22       50.43      6.59 o
  -2   2   1    50239.72    48670.34   1186.73 o
  -1   2   1     1016.85      987.33     15.98 o
   0   2   1      941.02      938.18     14.56 o
   1   2   1     7446.23     7265.42    102.72 o
   2   2   1     2535.39     2450.41     43.65 o
   3   2   1    10916.50    11446.78    177.71 o
   4   2   1        3.81        3.10      2.23 o
   5   2   1       74.27       71.96      7.15 o
   6   2   1      250.64      284.33     12.86 o
   7   2   1       88.99       81.91      9.79 o
   8   2   1        9.14        6.86      7.07 o
   9   2   1       10.76       13.63      7.97 o
  10   2   1        0.81        8.12     11.94 o
 -11   3   1        0.46       -1.52     35.21 o
 -10   3   1        0.04        5.35     32.25 o
  -9   3   1       17.51        1.75     27.78 o
  -8   3   1       11.16       12.76      8.67 o
  -7   3   1       41.39       40.22     10.11 o
  -6   3   1       17.50        9.01      7.89 o
  -5   3   1        8.46       11.97      6.85 o
  -4   3   1      410.80      391.61     20.67 o
  -3   3   1       48.60       46.64      3.48 o
  -2   3   1     1234.65     1202.48     42.19 o
  -1   3   1      837.34      901.23     13.87 o
   0   3   1     4118.73     4309.27     57.96 o
   1   3   1     4388.98     4512.21     64.76 o
   2   3   1        0.33        6.95      2.36 o
   3   3   1      215.13      188.65      5.15 o
   4   3   1       25.18       32.99      3.84 o
   5   3   1      204.85      196.53      8.06 o
   6   3   1        0.03       -1.25      5.26 o
   7   3   1       16.32       21.37      6.95 o
   8   3   1       13.10       27.36     13.15 o
   9   3   1        0.34        9.71     10.56 o
  10   3   1        0.01       -8.59      8.59 o
 -11   4   1        1.46      -17.10     32.72 o
 -10   4   1        0.06       -5.80     29.61 o
  -9   4   1       16.27       28.13     11.44 o
  -8   4   1        1.84        8.49      9.50 o
  -7   4   1        6.03       -6.39      8.37 o
  -6   4   1        0.86       15.36      8.62 o
  -5   4   1      283.77      275.22     18.67 o
  -4   4   1    14100.75    13946.65    340.55 o
  -3   4   1      208.81      231.12      8.92 o
  -2   4   1      317.42      292.29      8.09 o
  -1   4   1      228.84      219.01      5.27 o
   0   4   1     5222.84     5116.37     68.91 o
   1   4   1     6685.55     6835.21     85.13 o
   2   4   1      199.32      174.26      7.32 o
   3   4   1      266.74      285.63      7.46 o
   4   4   1      799.28      800.87     18.42 o
   5   4   1      537.60      510.07     18.51 o
   6   4   1      131.64      143.15     11.25 o
   7   4   1       28.04       15.93      7.25 o
   8   4   1        8.85        3.48     14.55 o
   9   4   1       10.54       22.60      9.23 o
 -11   5   1        0.68       14.31     33.16 o
 -10   5   1        0.55       -1.80     11.43 o
  -9   5   1        3.92        9.22     11.46 o
  -8   5   1        3.75       15.53     11.72 o
  -7   5   1        1.21        3.66      9.23 o
  -6   5   1       24.96       24.67      4.29 o
  -5   5   1       26.70       25.53      4.28 o
  -4   5   1      243.64      233.78      9.81 o
  -3   5   1      157.78      153.92      5.63 o
  -2   5   1      292.20      303.97      5.91 o
  -1   5   1       38.88       43.28      2.95 o
   0   5   1      119.96      111.81      4.72 o
   1   5   1      562.21      623.57      9.94 o
   2   5   1       27.92       30.44      3.02 o
   3   5   1      285.74      272.33      7.90 o
   4   5   1       64.34       58.68      5.02 o
   5   5   1       22.00       25.65      7.49 o
   6   5   1       69.96       57.52      9.36 o
   7   5   1        6.08        7.92      8.80 o
   8   5   1        0.04       -4.53      8.51 o
   9   5   1        3.47        2.50     17.01 o
 -10   6   1        0.06        0.41     11.90 o
  -9   6   1        1.07       11.44     12.10 o
  -8   6   1        0.23       -3.87     10.20 o
  -7   6   1       75.38       74.46     14.26 o
  -6   6   1     2502.28     2352.29     95.33 o
  -5   6   1       51.28       57.01      6.01 o
  -4   6   1       66.68       52.72      4.74 o
  -3   6   1      360.35      374.79     10.96 o
  -2   6   1      641.57      652.84     11.26 o
  -1   6   1     2191.03     2132.20     32.55 o
   0   6   1       64.72       61.11      3.44 o
   1   6   1        4.50        4.40      2.13 o
   2   6   1      539.95      507.13      9.60 o
   3   6   1      399.35      380.41     10.25 o
   4   6   1      448.94      439.30     14.73 o
   5   6   1       34.03       24.53     15.69 o
   6   6   1       27.94       17.76     10.44 o
   7   6   1       22.39       15.94     12.36 o
   8   6   1        4.01       12.42     14.47 o
   9   6   1        0.34       17.86     27.96 o
 -11   7   1        0.41      -11.94     13.65 o
 -10   7   1        0.70      -12.39     12.39 o
  -9   7   1        4.62       -5.57     12.42 o
  -8   7   1       17.45        7.75     11.84 o
  -7   7   1       18.58        8.08     10.58 o
  -6   7   1       11.00        7.37     10.14 o
  -5   7   1        3.68       -3.41      4.39 o
  -4   7   1       62.45       57.79      6.90 o
  -3   7   1      375.87      370.77     11.89 o
  -2   7   1       53.76       64.84      3.53 o
  -1   7   1      325.90      339.59      7.45 o
   0   7   1      438.90      459.50      8.55 o
   1   7   1      179.29      191.70      5.83 o
   2   7   1      308.29      316.70      9.61 o
   3   7   1       82.11       69.28      7.07 o
   4   7   1      211.04      181.09     10.20 o
   5   7   1        1.17       21.74      9.91 o
   6   7   1        0.16       -8.35     10.87 o
   7   7   1        5.23        7.13     11.91 o
   8   7   1        3.03        0.60     18.36 o
 -10   8   1        0.22        2.36     14.11 o
  -9   8   1        1.10        3.01     13.18 o
  -8   8   1      105.13       82.77     17.93 o
  -7   8   1       38.48       33.24      5.97 o
  -6   8   1        2.93        5.88      5.74 o
  -5   8   1        0.10        5.80      4.18 o
  -4   8   1       44.89       55.28      7.75 o
  -3   8   1      136.93      121.80      7.88 o
  -2   8   1      149.35      172.34      6.89 o
  -1   8   1       33.64       39.15      4.46 o
   0   8   1       42.85       44.96      3.83 o
   1   8   1      674.08      652.26     12.32 o
   2   8   1      492.88      450.72     14.50 o
   3   8   1        2.59        6.94      5.23 o
   4   8   1       40.16       26.45      6.70 o
   5   8   1       51.89       60.41      6.90 o
   6   8   1       15.10       32.82     22.06 o
   7   8   1        1.08       11.15     23.06 o
   8   8   1        8.55       18.91     23.00 o
 -10   9   1        0.08      -13.83     13.83 o
  -9   9   1        0.43       18.07     15.28 o
  -8   9   1       14.46       11.79      7.39 o
  -7   9   1        3.02        3.84     17.42 o
  -6   9   1        7.62       14.00      9.13 o
  -5   9   1       13.89       14.33      6.38 o
  -4   9   1        2.64        1.78      5.95 o
  -3   9   1      187.06      175.82     11.88 o
  -2   9   1       70.29       73.10      6.09 o
  -1   9   1      250.28      269.47      8.60 o
   0   9   1      156.17      168.84      7.71 o
   1   9   1       16.42       20.29      5.22 o
   2   9   1      221.79      206.40      9.31 o
   3   9   1        4.60       -1.49      5.45 o
   4   9   1        7.67        9.59      6.85 o
   5   9   1        0.59       -2.83      6.21 o
   6   9   1        1.85       -3.85     12.44 o
   7   9   1        0.79        3.73     13.45 o
 -10  10   1        7.35       13.14      9.26 o
  -9  10   1        3.62       16.48      8.65 o
  -8  10   1        1.75        7.73      8.22 o
  -7  10   1        2.74        9.68      8.12 o
  -6  10   1        1.28       -3.23      6.97 o
  -5  10   1        2.78        7.43      7.29 o
  -4  10   1        4.73       -0.77      6.58 o
  -3  10   1       36.49       37.50      8.07 o
  -2  10   1       47.88       66.55      6.88 o
  -1  10   1       13.27       13.19      4.70 o
   0  10   1      234.61      250.68     10.40 o
   1  10   1        1.02       -2.30      6.84 o
   2  10   1       34.73       41.87      8.55 o
   3  10   1       50.43       59.83      9.12 o
   4  10   1       30.12       23.50      8.35 o
   5  10   1        0.39       10.21      7.03 o
   6  10   1       11.36       12.66     18.95 o
  -9  11   1        0.10       -7.78      9.59 o
  -8  11   1        5.84        2.24     10.94 o
  -7  11   1        4.90        8.81      6.85 o
  -6  11   1        1.15        5.27     10.44 o
  -5  11   1       15.76        4.11     11.93 o
  -4  11   1       13.52       16.78     11.34 o
  -3  11   1       20.89       17.57      7.84 o
  -2  11   1       77.65       77.71      7.89 o
  -1  11   1        2.94        0.13      4.67 o
   0  11   1       94.36       92.29      8.59 o
   1  11   1        1.55       -5.82      7.02 o
   2  11   1       31.31       40.24      8.96 o
   3  11   1        2.60       -4.92      7.95 o
   4  11   1        0.30        5.75      9.43 o
   5  11   1        1.20        8.40      8.95 o
   6  11   1        0.07       26.48     30.98 o
  -9  12   1        0.05        6.40     12.78 o
  -8  12   1        0.00       -8.91      8.91 o
  -7  12   1        0.02       13.47      9.60 o
  -6  12   1        3.20        7.57      8.31 o
  -5  12   1        7.38        0.03      8.80 o
  -4  12   1       17.75       25.62      9.31 o
  -3  12   1        3.52       10.51      8.36 o
  -2  12   1       18.63       28.46      8.53 o
  -1  12   1        4.48        4.97      6.91 o
   0  12   1        8.13       12.89      8.14 o
   1  12   1       42.03       28.68      9.68 o
   2  12   1       36.69       44.32      9.63 o
   3  12   1        0.25        0.93     12.41 o
   4  12   1        7.75       23.28     11.09 o
   5  12   1        0.61        0.40     14.09 o
  -8  13   1        0.78        9.91      6.27 o
  -7  13   1        4.20       -4.53      8.37 o
  -6  13   1        0.39        7.94     18.34 o
  -5  13   1        4.95        7.95      9.36 o
  -4  13   1        7.97       20.32      9.84 o
  -3  13   1        7.09       16.48      9.92 o
  -2  13   1       15.04       23.16      7.41 o
  -1  13   1        3.60       -0.61      9.80 o
   0  13   1       25.79       29.68     10.17 o
   1  13   1        2.55       -3.03      8.98 o
   2  13   1        0.56       11.97     10.48 o
   3  13   1        1.09        7.39     10.93 o
   4  13   1        3.13        0.62     10.34 o
  -7  14   1        4.10        6.65      6.52 o
  -6  14   1        2.20       -9.65      9.65 o
  -5  14   1        0.26       -9.70      9.70 o
  -4  14   1        0.04        3.55     10.21 o
  -3  14   1        5.14       12.46     10.33 o
  -2  14   1        0.28        0.55      7.20 o
  -1  14   1       11.69       -2.16     12.91 o
   0  14   1       10.06       10.05     10.08 o
   1  14   1        0.13       -2.90      9.95 o
   2  14   1        5.88       16.39     12.46 o
   3  14   1        0.05       -1.36      8.74 o
  -6  15   1        0.07       20.91     11.46 o
  -5  15   1        1.20       11.64     10.81 o
  -4  15   1        1.04        3.59     12.61 o
  -3  15   1        1.22       -5.95     10.58 o
  -2  15   1        3.66       13.05     12.23 o
  -1  15   1        3.28        1.83     14.08 o
   0  15   1        0.52       19.47     10.65 o
   1  15   1        2.59        0.91     24.02 o
  -1 -16   2        0.93        8.20     10.96 o
   0 -16   2       11.80       15.27      9.76 o
   1 -16   2        1.06      -12.79     12.79 o
   2 -16   2        0.48      -10.25     10.25 o
   3 -16   2        0.06        3.46     10.81 o
   4 -16   2        0.05       -2.88     10.52 o
   5 -16   2       17.36        6.48     10.69 o
   6 -16   2        0.44        4.18      9.42 o
  -3 -15   2        0.23        8.06     17.43 o
  -2 -15   2        7.07       -2.01     17.46 o
  -1 -15   2        0.61      -12.97     19.92 o
   0 -15   2        6.15        5.68     15.66 o
   1 -15   2        2.19       -5.54     12.07 o
   2 -15   2       20.62       15.01      7.70 o
   3 -15   2        2.23       -4.36     12.69 o
   4 -15   2        0.07       -4.19      9.87 o
   5 -15   2        0.91       -2.40      9.62 o
   6 -15   2        0.19      -10.08     10.08 o
   7 -15   2        0.01       10.73      7.58 o
  -4 -14   2        0.36       -0.07      9.35 o
  -3 -14   2        8.78       25.35     10.63 o
  -2 -14   2       39.01       65.55     17.98 o
  -1 -14   2        3.94        1.51      9.85 o
   0 -14   2       10.06       12.51      9.65 o
   1 -14   2        1.73        9.02      7.88 o
   2 -14   2        8.00       -1.50      6.95 o
   3 -14   2       72.45       77.89     12.11 o
   4 -14   2        3.23       -2.56      8.87 o
   5 -14   2        1.90       -7.02      8.11 o
   6 -14   2        0.21       -5.52     27.09 o
   7 -14   2        4.04       21.23     16.23 o
   8 -14   2        1.74       22.20     10.60 o
  -5 -13   2        0.06       11.18      9.41 o
  -4 -13   2        1.36        8.28      9.74 o
  -3 -13   2        2.76        4.25      9.72 o
  -2 -13   2       24.43       32.42      9.65 o
  -1 -13   2        0.48        7.98      9.96 o
   0 -13   2       35.36       38.27      9.89 o
   1 -13   2        0.24        6.69      5.52 o
   2 -13   2       31.02       30.37      7.02 o
   3 -13   2       13.96        5.21      8.32 o
   4 -13   2        3.36       -1.01      8.62 o
   5 -13   2        3.17       -0.83     14.74 o
   6 -13   2        0.08        1.76      8.33 o
   7 -13   2        1.49        4.05     10.06 o
   8 -13   2        0.00        4.95      9.84 o
   9 -13   2        0.35       10.21     14.66 o
  -6 -12   2        1.71       25.90     25.59 o
  -5 -12   2       17.86       15.87     10.48 o
  -4 -12   2       52.98       47.61     19.41 o
  -3 -12   2       20.63       14.36      9.03 o
  -2 -12   2       19.52       18.31      8.17 o
  -1 -12   2       45.42       58.45     12.03 o
   0 -12   2      170.37      169.98      8.84 o
   1 -12   2      230.21      238.84     13.98 o
   2 -12   2       36.74       38.24      6.56 o
   3 -12   2       45.71       36.80     12.67 o
   4 -12   2       15.71       16.94      8.08 o
   5 -12   2       19.95       22.78     15.37 o
   6 -12   2        6.10       -1.52      8.04 o
   7 -12   2        6.59        3.67      8.35 o
   8 -12   2        2.19       11.99      9.32 o
   9 -12   2        1.56       -5.71     14.81 o
  -7 -11   2        0.55       21.95     13.92 o
  -6 -11   2        3.69       13.87     16.58 o
  -5 -11   2        1.21        3.63      7.01 o
  -4 -11   2        9.47       16.57      9.85 o
  -3 -11   2        6.79        2.31      7.33 o
  -2 -11   2       30.71       32.30      7.98 o
  -1 -11   2       83.07       65.41      8.64 o
   0 -11   2       65.39       77.39      6.49 o
   1 -11   2      109.62      119.45      8.24 o
   2 -11   2       24.79       17.00      5.54 o
   3 -11   2       87.51       80.30      9.65 o
   4 -11   2        7.12       10.71      7.16 o
   5 -11   2        6.32       -2.07      6.59 o
   6 -11   2        0.39       -5.19      6.29 o
   7 -11   2        4.27       -0.89      7.68 o
   8 -11   2       11.04       14.77      8.09 o
   9 -11   2        0.30       -4.28     10.08 o
  10 -11   2        5.53        4.24     15.83 o
  -7 -10   2       13.92       11.73     14.65 o
  -6 -10   2       47.49       62.28     15.24 o
  -5 -10   2        5.36       13.62      7.16 o
  -4 -10   2       64.28       65.33      8.53 o
  -3 -10   2      214.04      211.95     10.63 o
  -2 -10   2      350.79      356.27     11.35 o
  -1 -10   2      536.14      526.80     12.32 o
   0 -10   2      164.15      156.00      7.63 o
   1 -10   2      326.49      320.83      9.90 o
   2 -10   2      189.86      203.71     10.17 o
   3 -10   2       87.08       80.70      9.15 o
   4 -10   2        0.28        8.48      6.57 o
   5 -10   2       26.13        8.79      9.31 o
   6 -10   2        3.48        2.60      6.21 o
   7 -10   2       26.63       32.81      7.25 o
   8 -10   2        3.67        0.88      6.25 o
   9 -10   2        0.95      -13.66     13.66 o
  10 -10   2        1.16       21.75     15.45 o
  -8  -9   2        3.15       22.55     36.90 o
  -7  -9   2        1.44       12.25     10.49 o
  -6  -9   2        8.16       17.41     12.02 o
  -5  -9   2        4.91        2.89      5.26 o
  -4  -9   2        1.66       -1.95      5.61 o
  -3  -9   2      269.22      258.66     10.77 o
  -2  -9   2      298.50      321.33     10.34 o
  -1  -9   2      184.13      185.01      6.45 o
   0  -9   2      121.31      142.42      5.26 o
   1  -9   2      123.11      116.15      5.36 o
   2  -9   2      173.10      165.46      6.12 o
   3  -9   2        4.97        6.31      3.59 o
   4  -9   2        1.27       -0.86      5.01 o
   5  -9   2       48.79       52.79      7.17 o
   6  -9   2       19.30       15.31      7.75 o
   7  -9   2       27.02       13.61     11.53 o
   8  -9   2        4.62      -10.87     10.87 o
   9  -9   2        3.89        6.14     13.48 o
  10  -9   2        4.16       11.54     15.61 o
  -8  -8   2       19.76        3.77     13.12 o
  -7  -8   2        0.02       -8.89      8.89 o
  -6  -8   2        9.72       11.70      8.75 o
  -5  -8   2      420.20      391.69     12.57 o
  -4  -8   2      569.23      525.41     17.31 o
  -3  -8   2      341.72      345.93      8.88 o
  -2  -8   2       83.04       88.14      4.33 o
  -1  -8   2      365.26      338.51      7.80 o
   0  -8   2     1476.78     1414.24     19.05 o
   1  -8   2       43.59       36.95      3.29 o
   2  -8   2        0.90        0.45      2.15 o
   3  -8   2      193.84      162.88      7.92 o
   4  -8   2      117.52      109.52      8.34 o
   5  -8   2      167.25      180.35     11.65 o
   6  -8   2      165.21      155.17     17.85 o
   7  -8   2        0.31       -9.58      9.58 o
   8  -8   2       69.52       42.30     13.46 o
   9  -8   2        2.55      -12.16     12.28 o
  10  -8   2        0.99       15.81     13.82 o
  -9  -7   2        0.14       -8.87      8.87 o
  -8  -7   2        0.14        2.98     10.48 o
  -7  -7   2        4.86       -2.90     12.21 o
  -6  -7   2        0.24       -2.08      7.58 o
  -5  -7   2      149.57      141.50     19.54 o
  -4  -7   2       52.74       58.77      6.98 o
  -3  -7   2       91.51       75.88      5.13 o
  -2  -7   2      559.84      617.72      9.94 o
  -1  -7   2      315.37      337.79      6.87 o
   0  -7   2      996.71      986.47     13.74 o
   1  -7   2        8.95        5.27      1.62 o
   2  -7   2      136.35      134.90      3.91 o
   3  -7   2        4.08        2.40      3.14 o
   4  -7   2      373.13      415.51     27.88 o
   5  -7   2      154.24      162.14      9.38 o
   6  -7   2        0.47       -2.47     10.29 o
   7  -7   2       22.74       17.07     10.52 o
   8  -7   2        1.47       -1.58     10.36 o
   9  -7   2        0.49        8.54     11.83 o
  10  -7   2        0.18        1.68     12.64 o
  -9  -6   2        0.59        5.30      5.92 o
  -8  -6   2        6.23        9.82     17.62 o
  -7  -6   2      165.88      166.34     18.41 o
  -6  -6   2      211.19      215.19     13.20 o
  -5  -6   2      252.16      264.43     30.64 o
  -4  -6   2        2.84       -0.32      2.74 o
  -3  -6   2      835.01      813.55     13.01 o
  -2  -6   2     1194.73     1167.62     15.86 o
  -1  -6   2       51.52       44.63      2.96 o
   0  -6   2        5.09        4.88      1.77 o
   1  -6   2     1319.14     1252.69     18.55 o
   2  -6   2     3248.78     3155.51     50.45 o
   3  -6   2        7.26        5.29      2.92 o
   4  -6   2     1651.78     1686.40     45.00 o
   5  -6   2        3.13        6.54      4.30 o
   6  -6   2      631.17      668.04     34.21 o
   7  -6   2        0.31       -7.47      7.56 o
   8  -6   2        0.09        2.64      9.05 o
   9  -6   2        0.19        0.22     11.54 o
 -10  -5   2        0.12       20.90      9.02 o
  -9  -5   2        0.11       -4.13     11.07 o
  -8  -5   2        1.00        2.99     15.54 o
  -7  -5   2        3.13        8.04      7.27 o
  -6  -5   2        2.76        7.47      6.26 o
  -5  -5   2       13.72        6.02      5.00 o
  -4  -5   2        9.48        8.79      2.15 o
  -3  -5   2        5.59        2.42      1.84 o
  -2  -5   2     1515.32     1606.64     20.55 o
  -1  -5   2     1719.55     1750.35     20.94 o
   0  -5   2        7.64        8.88      1.54 o
   1  -5   2      379.05      347.67      5.82 o
   2  -5   2      924.01      941.50     21.13 o
   3  -5   2     1733.49     1846.67     48.16 o
   4  -5   2      205.93      198.96     15.00 o
   5  -5   2        0.59        2.57      6.94 o
   6  -5   2       73.30       72.26     12.56 o
   7  -5   2       19.22        1.64      7.45 o
   8  -5   2        0.25        4.33      8.87 o
   9  -5   2        9.27       18.30     25.64 o
 -10  -4   2        1.15        0.38      8.91 o
  -9  -4   2       27.79       27.32     12.52 o
  -8  -4   2       50.93       46.68      9.06 o
  -7  -4   2       92.51       83.83      9.61 o
  -6  -4   2       35.36       33.99      6.61 o
  -5  -4   2      141.86      168.32      9.54 o
  -4  -4   2      948.64      929.38     20.25 o
  -3  -4   2      811.03      842.46     12.19 o
  -2  -4   2      615.35      631.44     12.07 o
  -1  -4   2     2170.27     2111.00     24.48 o
   0  -4   2     1156.91     1208.02     13.73 o
   1  -4   2     5359.30     5292.72     74.93 o
   2  -4   2     4609.83     4630.37    169.88 o
   3  -4   2       27.96       42.64      7.06 o
   4  -4   2     3045.85     3156.92    119.12 o
   5  -4   2        2.75       -3.06      5.23 o
   6  -4   2      196.43      222.50     14.30 o
   7  -4   2       46.73       46.89     14.66 o
   8  -4   2       61.59       69.93     10.82 o
   9  -4   2       43.15       64.80     26.35 o
  10  -4   2        0.25      -26.55     26.55 o
 -10  -3   2        0.51       -1.19      8.69 o
  -9  -3   2        5.37       17.84      8.56 o
  -8  -3   2        5.50        3.43     12.00 o
  -7  -3   2        4.25        3.68      5.86 o
  -6  -3   2       30.86       27.52      6.06 o
  -5  -3   2       53.77       48.46      5.49 o
  -4  -3   2     1158.44     1246.72     25.12 o
  -3  -3   2      636.26      697.67     12.92 o
  -2  -3   2      465.48      417.27      8.58 o
  -1  -3   2      972.37     1021.12     12.98 o
   0  -3   2     9216.52     9105.33    106.29 o
   1  -3   2      724.82      746.67     13.56 o
   2  -3   2      218.29      196.68     11.44 o
   3  -3   2     2061.24     2108.79     59.25 o
   4  -3   2       60.36       81.47      8.14 o
   5  -3   2      315.52      394.81     37.37 o
   6  -3   2        4.25        1.96      6.06 o
   7  -3   2        3.83       -1.94      7.13 o
   8  -3   2        6.07       24.59     22.71 o
   9  -3   2       28.36       17.91      6.69 o
  10  -3   2        2.45       -7.09      7.09 o
  11  -3   2        0.01        3.48      8.09 o
 -10  -2   2        2.14        6.35      8.33 o
  -9  -2   2       43.77       44.06     14.51 o
  -8  -2   2       30.37       49.69      7.46 o
  -7  -2   2      184.81      195.15     12.53 o
  -6  -2   2       61.91       62.62      5.77 o
  -5  -2   2      675.56      726.41     15.65 o
  -4  -2   2       82.95      102.82      5.25 o
  -3  -2   2     3460.45     3327.13     66.43 o
  -2  -2   2     2337.47     2361.00     36.63 o
  -1  -2   2     1043.65     1040.45     14.38 o
   0  -2   2     2866.94     3047.56     37.92 o
   1  -2   2       24.40       24.26      1.07 o
   2  -2   2     2160.38     2099.73     57.67 o
   3  -2   2     1493.45     1430.72     41.31 o
   4  -2   2       90.53       85.03      7.14 o
   5  -2   2        0.07        1.58      4.50 o
   6  -2   2      166.05      170.92      9.43 o
   7  -2   2      152.23      153.97     11.44 o
   8  -2   2       39.60       53.61      7.34 o
   9  -2   2        5.42       11.10      7.60 o
  10  -2   2        0.13        3.72      8.22 o
  11  -2   2        0.30       -8.85      8.85 o
 -11  -1   2        4.99        9.07      8.62 o
 -10  -1   2        2.11        4.16      7.72 o
  -9  -1   2        2.61       -5.03      7.07 o
  -8  -1   2        1.92       -4.96      4.96 o
  -7  -1   2       17.85       15.61     11.99 o
  -6  -1   2      159.72      178.24     10.72 o
  -5  -1   2      749.14      824.05     22.18 o
  -4  -1   2      452.34      430.56     20.04 o
  -3  -1   2      288.91      291.31      8.79 o
  -2  -1   2      385.86      381.47      8.40 o
  -1  -1   2       39.15       37.44      1.27 o
   0  -1   2       27.20       28.56      1.36 o
   1  -1   2     4894.19     4996.26     71.38 o
   2  -1   2      281.88      243.60      6.66 o
   3  -1   2       56.76       48.37      4.47 o
   4  -1   2      364.47      338.12      9.64 o
   5  -1   2        6.78        5.92      4.15 o
   6  -1   2        0.64        4.03      3.51 o
   7  -1   2      112.09      100.14     19.28 o
   8  -1   2       24.50       38.12      8.11 o
   9  -1   2        7.60       -0.49     14.05 o
  10  -1   2        6.49        4.44      7.05 o
  11  -1   2        0.00       11.16     17.66 o
 -11   0   2        4.54        3.41      7.79 o
 -10   0   2       12.29       22.52     13.89 o
  -9   0   2       32.96       19.64     11.00 o
  -8   0   2        9.74       10.35      6.67 o
  -7   0   2      110.26      119.59      7.54 o
  -6   0   2       53.96       61.01      4.29 o
  -5   0   2       79.05       72.55      3.79 o
  -4   0   2     1104.22     1128.07     23.71 o
  -3   0   2     5332.57     5134.73    101.57 o
  -2   0   2     1080.29     1184.92     30.34 o
  -1   0   2      221.57      194.30      3.64 o
   0   0   2      128.69      114.66      3.74 o
   1   0   2    28905.37    28375.20    400.28 o
   2   0   2     3544.19     3403.34     53.19 o
   3   0   2      198.46      218.33      6.94 o
   4   0   2      910.61      891.46     21.34 o
   5   0   2      621.31      633.97     16.65 o
   6   0   2      279.03      262.10     14.67 o
   7   0   2       28.60       20.44      6.94 o
   8   0   2        4.60       10.31      5.71 o
   9   0   2        2.54        5.99      6.65 o
  10   0   2        0.58        2.35      7.62 o
 -11   1   2        0.02       -1.07      9.09 o
 -10   1   2        1.12       12.96     21.73 o
  -9   1   2        2.52        4.73      7.17 o
  -8   1   2        5.41        4.63      4.69 o
  -7   1   2        2.95        5.14      3.93 o
  -6   1   2      304.20      300.69      8.31 o
  -5   1   2       52.18       44.85      3.88 o
  -4   1   2      170.58      172.29      6.50 o
  -3   1   2       19.66       22.18      3.08 o
  -2   1   2     4702.01     4975.82    122.32 o
  -1   1   2    22709.95    22242.61    393.98 o
   0   1   2      394.97      438.65      8.70 o
   1   1   2       29.09       23.62      1.60 o
   2   1   2      728.34      663.73      9.77 o
   3   1   2      216.79      210.39      5.28 o
   4   1   2      351.14      336.54      7.50 o
   5   1   2       61.88       53.08      4.95 o
   6   1   2       12.57       15.57      4.42 o
   7   1   2       14.37       12.18      5.54 o
   8   1   2        4.14        4.61      6.69 o
   9   1   2        0.40       -4.67      7.15 o
  10   1   2        0.35        9.95     11.03 o
 -11   2   2        6.08        9.46     14.73 o
 -10   2   2        1.16       14.68     14.61 o
  -9   2   2        2.20       -0.75      6.40 o
  -8   2   2        0.74        2.70      4.39 o
  -7   2   2       61.49       67.00      5.34 o
  -6   2   2      479.90      522.91     26.99 o
  -5   2   2      424.24      367.50     20.65 o
  -4   2   2       73.04       78.71      4.86 o
  -3   2   2     1832.40     1948.75     49.48 o
  -2   2   2     2256.87     1983.37     68.68 o
  -1   2   2    12658.89    13027.53    206.46 o
   0   2   2      192.99      188.93      4.25 o
   1   2   2     3819.46     3818.22     54.89 o
   2   2   2       90.56       81.45      3.26 o
   3   2   2     4461.59     4429.68     63.79 o
   4   2   2      281.73      289.01     10.90 o
   5   2   2       36.43       38.79      4.33 o
   6   2   2       36.25       39.31      6.66 o
   7   2   2        5.00        5.42     12.80 o
   8   2   2        1.63        0.06     11.88 o
   9   2   2        3.09       -5.29      7.55 o
  10   2   2        1.88        4.35      8.85 o
 -11   3   2        3.66        5.46      7.42 o
 -10   3   2        0.09       -6.26      6.47 o
  -9   3   2        6.17       12.50     10.62 o
  -8   3   2       61.62       31.08     11.26 o
  -7   3   2       16.56        5.83      9.19 o
  -6   3   2      133.42      155.47     15.31 o
  -5   3   2      283.91      303.94     18.19 o
  -4   3   2      491.63      526.14     15.89 o
  -3   3   2      887.04      954.79     26.11 o
  -2   3   2        0.18       -0.80      1.52 o
  -1   3   2       19.52       14.97      2.07 o
   0   3   2     1922.08     1888.47     26.48 o
   1   3   2       76.35       89.39      3.02 o
   2   3   2        0.75       -0.22      1.32 o
   3   3   2      240.30      231.40      5.81 o
   4   3   2       41.88       44.29      3.81 o
   5   3   2       44.68       41.10      4.84 o
   6   3   2        7.65        3.97      8.41 o
   7   3   2        4.95       -6.19      6.19 o
   8   3   2        7.32       -6.97     12.27 o
   9   3   2        0.43        2.14      8.17 o
  10   3   2        0.39       -4.36     12.46 o
 -11   4   2        0.66       25.15     37.70 o
 -10   4   2       10.39       24.63     31.79 o
  -9   4   2        0.34        8.41     11.93 o
  -8   4   2       78.29       84.97     14.80 o
  -7   4   2       96.66       80.04     13.34 o
  -6   4   2       41.74       33.00      7.24 o
  -5   4   2      555.59      512.89     19.25 o
  -4   4   2     1861.72     1869.81     49.06 o
  -3   4   2     2166.72     2080.02     75.34 o
  -2   4   2       35.39       26.72      3.86 o
  -1   4   2       10.02       10.57      2.12 o
   0   4   2      787.68      767.19     12.36 o
   1   4   2     6019.46     6109.50     81.53 o
   2   4   2        6.37       11.57      2.36 o
   3   4   2       31.54       44.00      3.59 o
   4   4   2      552.28      511.09     20.90 o
   5   4   2       29.19       24.92      6.70 o
   6   4   2        1.66       -1.32      6.26 o
   7   4   2       23.43       16.66     12.30 o
   8   4   2        5.98       16.77      8.45 o
   9   4   2       12.24       18.22     12.22 o
 -11   5   2        3.23       15.98     37.55 o
 -10   5   2        4.05       -3.40     12.40 o
  -9   5   2        3.30        5.93     12.42 o
  -8   5   2       20.29       13.33     11.48 o
  -7   5   2        0.28        6.28      9.79 o
  -6   5   2       58.70       58.36      6.21 o
  -5   5   2      203.20      204.84     10.55 o
  -4   5   2        0.45        0.49      2.60 o
  -3   5   2      210.19      216.57     11.55 o
  -2   5   2      793.79      800.93     13.13 o
  -1   5   2      760.20      777.71     14.56 o
   0   5   2       67.90       67.96      4.44 o
   1   5   2      588.16      592.82      9.73 o
   2   5   2      697.91      652.78     14.78 o
   3   5   2      493.92      478.87     12.86 o
   4   5   2        1.28        3.29      4.13 o
   5   5   2        4.89       12.69      8.13 o
   6   5   2       58.64       26.16     18.80 o
   7   5   2        7.76       -5.23     12.28 o
   8   5   2        3.30        1.08     15.43 o
   9   5   2        2.50       -5.84     13.00 o
 -10   6   2        0.77        4.57     13.40 o
  -9   6   2        0.03        9.38     12.32 o
  -8   6   2        1.44       -4.09     11.32 o
  -7   6   2       28.56       24.91     12.18 o
  -6   6   2      461.43      544.67     32.22 o
  -5   6   2       27.39       30.17      4.98 o
  -4   6   2       18.09       21.18      3.74 o
  -3   6   2       30.43       29.40      3.40 o
  -2   6   2      208.66      200.37      5.31 o
  -1   6   2     3156.11     3078.43     50.28 o
   0   6   2       61.42       59.89      3.55 o
   1   6   2        8.67       12.01      2.47 o
   2   6   2      363.90      331.80      8.62 o
   3   6   2      281.12      279.72     10.98 o
   4   6   2       50.18       56.52      6.53 o
   5   6   2       57.76       54.15     10.84 o
   6   6   2       29.29       47.24     11.38 o
   7   6   2       45.70       39.69      6.20 o
   8   6   2       23.20       26.02     28.25 o
 -10   7   2        0.06        8.14     13.57 o
  -9   7   2        0.03        1.99     13.08 o
  -8   7   2        5.20        0.10     12.13 o
  -7   7   2        0.41       -3.72     10.86 o
  -6   7   2       32.33       26.19      5.98 o
  -5   7   2       30.33       33.09      4.39 o
  -4   7   2       42.52       43.60      6.30 o
  -3   7   2      268.20      259.42     13.40 o
  -2   7   2       10.59       11.99      3.18 o
  -1   7   2        6.96        3.66      2.72 o
   0   7   2        6.07        3.70      2.67 o
   1   7   2     1289.36     1266.21     23.04 o
   2   7   2       26.57       24.84      4.71 o
   3   7   2        0.11        5.35      3.78 o
   4   7   2       58.70       49.61      6.89 o
   5   7   2       66.28       72.50      6.17 o
   6   7   2       21.58       24.30     11.85 o
   7   7   2       11.49        0.19     12.43 o
   8   7   2        0.03        7.98     13.28 o
 -10   8   2        0.02       -2.63     15.32 o
  -9   8   2        0.21       11.58     14.29 o
  -8   8   2      129.15      113.21      9.49 o
  -7   8   2       13.51       13.29      6.78 o
  -6   8   2       12.73       17.60      6.50 o
  -5   8   2      127.66      132.11     10.23 o
  -4   8   2      191.12      226.85     15.49 o
  -3   8   2      445.91      411.74     15.55 o
  -2   8   2        8.66       10.17      4.02 o
  -1   8   2       13.84       11.15      4.10 o
   0   8   2      364.79      336.53      9.08 o
   1   8   2      184.74      199.56      6.69 o
   2   8   2       33.97       31.43      5.41 o
   3   8   2       71.15       76.46      7.15 o
   4   8   2       22.04       14.59      6.73 o
   5   8   2       63.51       64.20     10.48 o
   6   8   2       23.93        8.78     17.70 o
   7   8   2        8.52       -6.52     24.77 o
 -10   9   2        0.03      -14.25     14.34 o
  -9   9   2        0.25        4.96      7.82 o
  -8   9   2        1.03       -7.38      7.38 o
  -7   9   2        0.02       -6.74      7.39 o
  -6   9   2       27.64        4.15      5.58 o
  -5   9   2       68.17       62.09      8.41 o
  -4   9   2       47.05       42.40      9.42 o
  -3   9   2       24.45       21.40      7.08 o
  -2   9   2       16.01       29.42      8.58 o
  -1   9   2      377.42      375.57     11.82 o
   0   9   2       55.96       52.59      5.58 o
   1   9   2       28.63       23.67      9.99 o
   2   9   2      125.09      134.62      9.71 o
   3   9   2       66.91       60.75      7.59 o
   4   9   2        9.36        3.10      7.01 o
   5   9   2       29.25       38.63      7.24 o
   6   9   2        0.54       19.19     13.21 o
   7   9   2        9.99       30.44     14.33 o
 -10  10   2       14.73        6.12     15.97 o
  -9  10   2        1.88       12.43     12.61 o
  -8  10   2        0.91       -5.18      8.54 o
  -7  10   2       14.22       25.18      8.90 o
  -6  10   2        3.81       -3.60      7.69 o
  -5  10   2       67.98       65.07      9.77 o
  -4  10   2        2.04        1.21      7.22 o
  -3  10   2        9.04        8.76      6.99 o
  -2  10   2       14.89       12.60      6.82 o
  -1  10   2      152.37      155.78     11.79 o
   0  10   2      123.69      120.82      7.38 o
   1  10   2       15.19       13.73      7.33 o
   2  10   2       15.96        2.67      7.15 o
   3  10   2       34.08       45.48     14.88 o
   4  10   2       14.13       10.47      9.99 o
   5  10   2        7.38       27.21      9.03 o
   6  10   2        3.73       13.45     13.50 o
  -9  11   2        0.03       -6.96      9.88 o
  -8  11   2        0.30        7.50      9.45 o
  -7  11   2        3.20       -4.68      8.24 o
  -6  11   2        4.63        5.11     16.42 o
  -5  11   2       58.41       47.47     10.03 o
  -4  11   2        1.28        3.93      7.63 o
  -3  11   2       46.68       41.56     10.62 o
  -2  11   2      115.60      141.08      9.78 o
  -1  11   2        8.66        5.11      3.26 o
   0  11   2       86.46      109.48     10.82 o
   1  11   2       15.30       11.82     14.75 o
   2  11   2       21.71       30.53      9.25 o
   3  11   2       29.33       31.38      9.49 o
   4  11   2        0.51        2.09     10.53 o
   5  11   2        8.61       10.26      9.20 o
  -8  12   2        1.81       -8.30      9.01 o
  -7  12   2        0.88       -8.86      8.86 o
  -6  12   2        1.47       -0.04      3.82 o
  -5  12   2        0.80        3.98      8.70 o
  -4  12   2        2.01       -8.93      8.93 o
  -3  12   2       17.00       22.35     10.66 o
  -2  12   2       18.44       18.65      7.05 o
  -1  12   2        1.41        8.98      6.36 o
   0  12   2        0.01       -4.49     11.64 o
   1  12   2        6.97        7.59      9.17 o
   2  12   2        3.80       21.23      9.47 o
   3  12   2        0.35       -6.02      9.02 o
   4  12   2        1.06       11.76     11.42 o
  -8  13   2        0.35       24.94     15.29 o
  -7  13   2        4.78        4.42      9.84 o
  -6  13   2        0.56        3.08     12.01 o
  -5  13   2        4.61        5.14     15.48 o
  -4  13   2       20.93       23.59     10.37 o
  -3  13   2        0.02        7.33     11.44 o
  -2  13   2       42.58       32.24      7.95 o
  -1  13   2        0.22        6.46      9.17 o
   0  13   2        5.88        7.19      9.91 o
   1  13   2        9.33        1.09     10.14 o
   2  13   2        3.16       10.07     10.14 o
   3  13   2        6.72       14.04      9.81 o
  -6  14   2        0.23        7.27      9.93 o
  -5  14   2        0.10        4.65      9.97 o
  -4  14   2        5.49        9.59     10.49 o
  -3  14   2        0.13       25.22     10.80 o
  -2  14   2        0.10       -1.75      9.44 o
  -1  14   2        0.93       -8.38     13.24 o
   0  14   2        0.98        5.85      9.79 o
   1  14   2        0.19      -13.43     13.47 o
   2  14   2        0.84       -9.57      9.57 o
  -5  15   2        0.93       14.86     18.93 o
  -4  15   2        6.93       18.69     11.40 o
  -3  15   2        0.05      -15.11     15.11 o
  -2  15   2        2.89       17.57     12.04 o
  -1  15   2        0.96       -9.41     11.68 o
   0  15   2        0.69        4.62      7.09 o
   1 -17   3        2.49      -11.77     11.77 o
   3 -17   3        0.75        8.21     11.82 o
   4 -17   3        2.84        2.28     18.60 o
  -1 -16   3       12.97       19.39     13.52 o
   0 -16   3       16.32       16.49      8.72 o
   1 -16   3        1.42        8.51     13.22 o
   2 -16   3        0.86        3.10      7.36 o
   3 -16   3        7.00        6.92     10.94 o
   4 -16   3        1.04        0.61     11.25 o
   5 -16   3        5.09       19.53     12.92 o
   6 -16   3        0.33        4.27     15.91 o
  -3 -15   3        0.28        0.44     14.78 o
  -2 -15   3        9.25       17.26     11.44 o
  -1 -15   3        1.54       -5.45     13.46 o
   0 -15   3       10.74        4.76     11.02 o
   1 -15   3        9.68       21.58     12.86 o
   2 -15   3        8.16       -6.25      9.24 o
   3 -15   3       21.61       10.08     10.19 o
   4 -15   3        4.32       -9.53      9.53 o
   5 -15   3        6.15       -8.38     10.64 o
   6 -15   3        0.32       -3.46      9.65 o
   7 -15   3        0.17        8.90      9.39 o
  -4 -14   3       15.01       14.41      9.54 o
  -3 -14   3       13.66       22.53     10.95 o
  -2 -14   3       60.52       54.79     11.97 o
  -1 -14   3        6.62       13.72     15.45 o
   0 -14   3        7.09        3.27      9.79 o
   1 -14   3        6.14        7.12      7.40 o
   2 -14   3       25.62       28.49      7.38 o
   3 -14   3       81.10       77.13     22.96 o
   4 -14   3        0.55        9.92      9.21 o
   5 -14   3        0.54        6.42      9.55 o
   6 -14   3        9.88        5.03      4.90 o
   7 -14   3        3.25        7.03      9.29 o
   8 -14   3        1.63       -1.18      9.50 o
  -5 -13   3        0.79        1.03      9.23 o
  -4 -13   3       12.68       20.36      9.38 o
  -3 -13   3        1.52        7.34      8.53 o
  -2 -13   3       11.95       13.26      9.31 o
  -1 -13   3        2.84        2.03      8.96 o
   0 -13   3        5.02        8.21      6.60 o
   1 -13   3       12.31       14.74      5.73 o
   2 -13   3        4.28       12.24      6.44 o
   3 -13   3       25.38       12.88      8.63 o
   4 -13   3        6.32       -0.72      7.98 o
   5 -13   3        6.90        5.27      8.20 o
   6 -13   3        0.03       10.03     12.25 o
   7 -13   3        0.13       10.01      9.65 o
   8 -13   3        0.00       -5.53      9.57 o
   9 -13   3        0.45        8.91     10.43 o
  -6 -12   3       13.14       71.63     28.42 o
  -5 -12   3       19.66       35.75     20.31 o
  -4 -12   3       79.90       85.66     12.72 o
  -3 -12   3       23.96       20.39      8.97 o
  -2 -12   3        1.25        1.93      7.72 o
  -1 -12   3       37.91       43.22      8.75 o
   0 -12   3       59.79       56.76      6.67 o
   1 -12   3      449.67      464.87     13.90 o
   2 -12   3       15.52       11.26      8.11 o
   3 -12   3       22.01        8.89      8.71 o
   4 -12   3       25.25       16.87      8.55 o
   5 -12   3       47.82       67.52     18.86 o
   6 -12   3       13.91        1.14      8.16 o
   7 -12   3       13.20       18.58      8.80 o
   8 -12   3        0.80       14.77      9.03 o
   9 -12   3        0.07       -1.24      8.73 o
  -7 -11   3        1.95       17.73     16.63 o
  -6 -11   3        0.71        5.93     12.75 o
  -5 -11   3        2.69       -1.28      6.80 o
  -4 -11   3       47.53       29.95      8.82 o
  -3 -11   3       17.64       29.98      7.93 o
  -2 -11   3        5.66        5.09      7.02 o
  -1 -11   3       17.59       16.66      5.45 o
   0 -11   3       60.87       64.20      6.08 o
   1 -11   3      148.08      132.91     10.93 o
   2 -11   3       37.66       51.65      6.01 o
   3 -11   3       16.60       13.08      7.51 o
   4 -11   3        0.82       -2.75      2.75 o
   5 -11   3       14.64        7.27      7.08 o
   6 -11   3        0.28        6.52      6.79 o
   7 -11   3        3.69        5.07      7.63 o
   8 -11   3       14.75        5.24      7.74 o
   9 -11   3        0.96       -6.48      7.59 o
  10 -11   3        2.96       -9.84     15.48 o
  -7 -10   3       11.51       10.79     10.81 o
  -6 -10   3       66.45       66.80     21.99 o
  -5 -10   3       31.68       22.67      6.53 o
  -4 -10   3        3.89       10.50     10.19 o
  -3 -10   3        9.24       11.92      7.61 o
  -2 -10   3      420.23      413.30     12.22 o
  -1 -10   3     1401.09     1371.68     24.38 o
   0 -10   3      115.12      109.30      6.58 o
   1 -10   3      310.63      302.96     10.65 o
   2 -10   3       91.58       86.08      5.07 o
   3 -10   3      458.06      466.00     22.82 o
   4 -10   3       38.61       31.12      7.02 o
   5 -10   3      130.96       84.51     34.93 o
   6 -10   3        0.64       -3.73     11.13 o
   7 -10   3        8.48       13.38      6.37 o
   8 -10   3        2.32      -11.63     11.63 o
   9 -10   3        1.44       10.58     14.56 o
  10 -10   3        0.70       -5.70     14.67 o
  -8  -9   3        0.11       -5.09     13.30 o
  -7  -9   3        2.08       12.12     10.94 o
  -6  -9   3        4.31       10.13     10.11 o
  -5  -9   3        6.68        3.98      5.34 o
  -4  -9   3        0.84       -3.84      5.18 o
  -3  -9   3       42.44       35.35      4.72 o
  -2  -9   3      129.48      125.64      7.22 o
  -1  -9   3      193.10      200.00      6.93 o
   0  -9   3      230.13      233.82      6.25 o
   1  -9   3       75.00       82.42      4.48 o
   2  -9   3       44.68       36.76      3.92 o
   3  -9   3      352.88      383.66     13.06 o
   4  -9   3        1.28        7.08      5.11 o
   5  -9   3       10.86        0.95      5.29 o
   6  -9   3       53.22       50.87     13.49 o
   7  -9   3        1.31       14.52     11.89 o
   8  -9   3       14.58       10.74     13.22 o
   9  -9   3        5.67        5.33     13.48 o
  10  -9   3        0.88       -0.87     14.41 o
  -8  -8   3       20.74       19.04     12.41 o
  -7  -8   3       11.08       18.50      9.91 o
  -6  -8   3       16.37       22.45      8.91 o
  -5  -8   3       39.76       49.28      5.39 o
  -4  -8   3      459.95      461.98     16.64 o
  -3  -8   3      754.18      710.70     13.55 o
  -2  -8   3       75.52       63.21      3.81 o
  -1  -8   3     1012.03      960.63     14.06 o
   0  -8   3      863.38      815.44     12.15 o
   1  -8   3      864.41      869.62     14.41 o
   2  -8   3       10.33        7.05      2.37 o
   3  -8   3      124.18      122.14      6.99 o
   4  -8   3      263.84      283.94     24.07 o
   5  -8   3      172.09      173.44     17.69 o
   6  -8   3        3.75       -5.11      9.73 o
   7  -8   3        0.09        0.76      9.98 o
   8  -8   3        0.18        9.87     11.44 o
   9  -8   3        9.02       23.06     12.88 o
  10  -8   3        0.47        9.93     13.07 o
  -9  -7   3        2.26        4.05      9.65 o
  -8  -7   3        0.36       11.36      9.59 o
  -7  -7   3        5.18        5.45      8.93 o
  -6  -7   3        3.53       15.60      7.99 o
  -5  -7   3        6.36       -1.28      6.49 o
  -4  -7   3        7.84       12.12      3.52 o
  -3  -7   3      732.52      703.03     12.97 o
  -2  -7   3      302.15      324.82      6.58 o
  -1  -7   3       57.45       60.12      2.97 o
   0  -7   3        8.52        7.18      2.04 o
   1  -7   3      709.40      757.69     12.47 o
   2  -7   3      936.97      918.14     14.91 o
   3  -7   3       80.98       63.55     11.60 o
   4  -7   3        3.18        6.80      4.30 o
   5  -7   3       92.13       94.01      7.54 o
   6  -7   3       15.71       14.15      8.46 o
   7  -7   3       31.32       44.72     11.67 o
   8  -7   3       12.48       19.83     11.06 o
   9  -7   3        7.68        8.99     12.03 o
  -9  -6   3        0.80        6.57      8.49 o
  -8  -6   3        4.64        2.99     10.80 o
  -7  -6   3       41.21       33.65      8.53 o
  -6  -6   3      252.53      268.60     14.11 o
  -5  -6   3      536.62      497.50     17.79 o
  -4  -6   3      263.73      256.01      6.86 o
  -3  -6   3     1004.76      960.96     14.64 o
  -2  -6   3     1202.28     1053.43     14.57 o
  -1  -6   3     1665.67     1691.73     20.63 o
   0  -6   3      339.81      323.97      5.28 o
   1  -6   3      998.63      914.38     13.06 o
   2  -6   3      796.74      750.10     12.22 o
   3  -6   3      667.07      650.38     20.01 o
   4  -6   3        6.23        7.40      3.97 o
   5  -6   3       26.02       14.40      7.04 o
   6  -6   3      263.68      285.19     16.80 o
   7  -6   3      105.72      101.84     11.89 o
   8  -6   3        5.01       -2.55      9.92 o
   9  -6   3        5.05       12.85     10.98 o
 -10  -5   3        1.72       -5.78      8.89 o
  -9  -5   3        0.14       25.52     18.63 o
  -8  -5   3        0.26        0.56      8.15 o
  -7  -5   3       34.41       25.63      8.06 o
  -6  -5   3        0.75        1.43      5.98 o
  -5  -5   3       89.91       94.20      8.06 o
  -4  -5   3      629.27      635.65     10.09 o
  -3  -5   3      158.24      154.04      4.13 o
  -2  -5   3      681.26      683.56     10.04 o
  -1  -5   3      286.79      280.82      5.25 o
   0  -5   3      429.47      441.01      6.17 o
   1  -5   3      113.14      112.89      3.21 o
   2  -5   3      107.68       98.99      5.51 o
   3  -5   3     1329.19     1250.81     34.10 o
   4  -5   3        8.74       10.03      4.96 o
   5  -5   3        9.64        2.79      5.55 o
   6  -5   3        0.88        7.20      7.20 o
   7  -5   3       22.60       29.72      8.43 o
   8  -5   3        7.03        0.85      8.35 o
   9  -5   3        6.66      -20.45     20.45 o
 -10  -4   3        1.12       15.67      9.40 o
  -9  -4   3       35.57       29.79     14.75 o
  -8  -4   3       31.42       24.19      8.00 o
  -7  -4   3       83.96       87.01      8.94 o
  -6  -4   3       12.83       17.66      6.30 o
  -5  -4   3      441.11      427.31     14.47 o
  -4  -4   3     1604.72     1497.51     26.79 o
  -3  -4   3        9.30       12.46      2.01 o
  -2  -4   3     1216.65     1231.83     19.85 o
  -1  -4   3      770.16      752.16      9.28 o
   0  -4   3     4027.79     4072.55     45.76 o
   1  -4   3     1559.60     1470.06     24.07 o
   2  -4   3        4.12        0.15      3.76 o
   3  -4   3        0.63       -0.27      3.50 o
   4  -4   3     2345.10     2195.06     74.94 o
   5  -4   3      376.84      419.75     17.77 o
   6  -4   3       25.93       10.80      6.74 o
   7  -4   3        2.45       -7.95     10.52 o
   8  -4   3        3.49        9.10      4.28 o
   9  -4   3       63.13       60.45     13.55 o
  10  -4   3        1.62       -9.70      9.70 o
  11  -4   3        1.51       15.14      8.49 o
 -10  -3   3        0.67       12.87      8.98 o
  -9  -3   3       10.89        7.79     10.56 o
  -8  -3   3        6.70        9.91      6.95 o
  -7  -3   3        7.38        8.94      6.01 o
  -6  -3   3      305.08      277.59     12.43 o
  -5  -3   3       27.87       17.44      4.65 o
  -4  -3   3        3.57        0.58      2.62 o
  -3  -3   3       87.74       81.16      2.66 o
  -2  -3   3      762.43      767.06     12.22 o
  -1  -3   3      690.88      709.63     11.39 o
   0  -3   3     3804.28     3602.47     39.90 o
   1  -3   3      935.48     1006.20     13.89 o
   2  -3   3     1330.35     1319.07     37.20 o
   3  -3   3      324.30      296.59     12.35 o
   4  -3   3      204.62      213.81      7.11 o
   5  -3   3       94.88      113.32      5.56 o
   6  -3   3       64.36       64.35      4.70 o
   7  -3   3       13.05       15.25      7.25 o
   8  -3   3       15.23        7.10      8.39 o
   9  -3   3        2.01       -2.27      7.61 o
  10  -3   3        4.42        4.81     15.65 o
  11  -3   3        3.08        7.19      8.37 o
 -10  -2   3        8.13       11.07      8.52 o
  -9  -2   3       19.14       21.39      8.31 o
  -8  -2   3       12.40       16.54      6.46 o
  -7  -2   3      112.13      105.54      7.80 o
  -6  -2   3       86.39       92.28      6.56 o
  -5  -2   3      190.54      185.75      5.94 o
  -4  -2   3      116.32      120.11      4.42 o
  -3  -2   3     1659.62     1741.22     41.90 o
  -2  -2   3     2251.68     2286.10     32.79 o
  -1  -2   3      132.20      142.75      3.26 o
   0  -2   3    18815.72    18539.99    261.10 o
   1  -2   3     2163.23     2132.65     28.58 o
   2  -2   3    10456.46    10243.18    211.50 o
   3  -2   3      203.49      213.97      7.12 o
   4  -2   3      904.68      837.59     20.05 o
   5  -2   3        4.75        3.47      2.91 o
   6  -2   3      292.24      309.21     10.58 o
   7  -2   3      231.59      282.52     20.91 o
   8  -2   3        6.11       18.28      7.10 o
   9  -2   3       13.15       18.17     20.70 o
  10  -2   3       22.02       82.64     34.82 o
  11  -2   3        1.81       77.82     38.66 o
 -11  -1   3        0.40       -1.63     17.37 o
 -10  -1   3        4.78        3.76      7.61 o
  -9  -1   3        3.13        0.36      7.80 o
  -8  -1   3       70.24       72.83      7.07 o
  -7  -1   3       55.19       54.61      8.02 o
  -6  -1   3       90.88      101.88      9.19 o
  -5  -1   3       10.76        9.69      3.38 o
  -4  -1   3       46.06       58.09      4.28 o
  -3  -1   3      782.96      763.86     14.04 o
  -2  -1   3     1324.18     1251.33     18.11 o
  -1  -1   3     6138.60     5939.25     92.59 o
   0  -1   3       15.20       17.22      1.54 o
   1  -1   3     2566.41     2726.78     39.59 o
   2  -1   3      855.00      835.68     16.30 o
   3  -1   3      769.64      823.94     19.60 o
   4  -1   3      130.13      125.49      8.64 o
   5  -1   3        2.92        6.46      3.32 o
   6  -1   3        4.06       -4.78      4.78 o
   7  -1   3        5.67        6.06      6.46 o
   8  -1   3        0.14        4.85      7.37 o
   9  -1   3       50.92       57.03      7.65 o
  10  -1   3        7.81       11.28      9.25 o
 -11   0   3        5.07       -2.89      8.00 o
 -10   0   3        2.47       -3.81     11.14 o
  -9   0   3       27.43       49.48     18.22 o
  -8   0   3        3.44       -1.26     10.75 o
  -7   0   3       15.36       13.19      6.43 o
  -6   0   3       16.49       15.80      3.43 o
  -5   0   3      297.94      301.23     12.62 o
  -4   0   3     1303.64     1259.93     26.69 o
  -3   0   3     1306.79     1309.66     27.36 o
  -2   0   3     1193.43     1203.82     30.26 o
  -1   0   3        2.35        5.29      1.58 o
   0   0   3     1370.34     1374.25     24.58 o
   1   0   3      292.01      276.05      6.64 o
   2   0   3     1259.27     1205.53     18.21 o
   3   0   3      455.15      436.74      7.75 o
   4   0   3       73.87       77.17      2.90 o
   5   0   3      579.86      536.96      9.68 o
   6   0   3       44.86       50.21      4.11 o
   7   0   3       61.85       56.19      4.88 o
   8   0   3       14.20        5.86      7.06 o
   9   0   3        9.02        0.08      8.87 o
  10   0   3        1.86       -0.76      7.85 o
 -11   1   3        1.62       -6.23      9.31 o
 -10   1   3        4.01       -4.63      8.67 o
  -9   1   3       12.82      -11.79     16.76 o
  -8   1   3        7.96       -2.41      9.79 o
  -7   1   3        3.64        3.15      5.84 o
  -6   1   3       23.72       29.85      3.48 o
  -5   1   3       51.28       39.69      4.24 o
  -4   1   3      353.60      380.69      9.65 o
  -3   1   3      314.10      355.63     11.31 o
  -2   1   3     3553.38     3379.58     60.24 o
  -1   1   3     3313.91     3329.38     53.04 o
   0   1   3        5.95        1.13      2.15 o
   1   1   3     1204.64     1182.45     19.93 o
   2   1   3      302.03      295.11      5.65 o
   3   1   3      526.68      493.88     11.35 o
   4   1   3       80.01       93.30      4.26 o
   5   1   3       84.59       81.34      6.01 o
   6   1   3        2.19        1.54      3.69 o
   7   1   3       76.79       78.54      7.83 o
   8   1   3      119.55      121.17      9.77 o
   9   1   3        2.15        4.54      7.72 o
  10   1   3        7.50       10.62     12.61 o
 -11   2   3        3.86        2.20      8.44 o
 -10   2   3        0.74       -3.37      7.80 o
  -9   2   3        1.14       -2.37      6.02 o
  -8   2   3       47.53       47.61      6.26 o
  -7   2   3        7.83       11.39      3.52 o
  -6   2   3       71.73       66.29      4.23 o
  -5   2   3      616.53      678.88     27.04 o
  -4   2   3      758.40      782.18     42.20 o
  -3   2   3       29.21       25.31      2.37 o
  -2   2   3       62.07       69.01      3.33 o
  -1   2   3     3416.44     3457.09     55.26 o
   0   2   3     1721.06     1718.92     26.09 o
   1   2   3      578.92      582.66     12.00 o
   2   2   3     2124.84     2094.29     31.19 o
   3   2   3     2072.61     2041.11     36.35 o
   4   2   3      388.26      384.79     10.34 o
   5   2   3        0.79        3.77      3.52 o
   6   2   3        0.39        3.66      5.68 o
   7   2   3       33.09       36.45      7.25 o
   8   2   3        1.09        5.39      7.48 o
   9   2   3        0.06       11.09     15.45 o
  10   2   3        0.01       11.85     18.57 o
 -11   3   3        0.77       23.60     42.97 o
 -10   3   3        8.52      -26.33     34.14 o
  -9   3   3        1.11       -3.90     11.65 o
  -8   3   3        6.62       20.45     11.04 o
  -7   3   3       15.48       13.43      6.12 o
  -6   3   3       30.12       29.48      4.77 o
  -5   3   3       45.26       65.58      7.55 o
  -4   3   3       85.36       79.75      5.78 o
  -3   3   3     3474.66     3435.07    129.74 o
  -2   3   3     1093.49     1145.08     19.11 o
  -1   3   3       73.73       85.40      3.16 o
   0   3   3     4049.91     4037.73     59.28 o
   1   3   3     1755.35     1602.29     27.38 o
   2   3   3     1789.42     1814.15     60.70 o
   3   3   3      216.29      215.04      8.53 o
   4   3   3       88.54       81.28      9.66 o
   5   3   3      119.89      116.14     13.02 o
   6   3   3      317.76      339.90     28.35 o
   7   3   3        3.28        4.25      9.41 o
   8   3   3        3.97       -1.29      9.93 o
   9   3   3        1.40      -10.26     11.05 o
 -11   4   3        0.20       80.34     42.89 o
 -10   4   3        3.99       -0.05     13.68 o
  -9   4   3        4.51        2.37     11.90 o
  -8   4   3       24.14       34.48     12.19 o
  -7   4   3       21.11       29.78     11.06 o
  -6   4   3        3.81       -0.22      4.44 o
  -5   4   3      109.98       93.89      7.18 o
  -4   4   3        1.47        4.74      2.66 o
  -3   4   3     1948.45     1914.22     35.65 o
  -2   4   3      354.39      381.21      8.82 o
  -1   4   3       52.31       56.58      3.34 o
   0   4   3      118.38      107.89      4.43 o
   1   4   3     2090.15     2096.64     29.67 o
   2   4   3     2079.55     2048.87     31.56 o
   3   4   3       60.67       56.12      4.83 o
   4   4   3       42.22       46.40      5.13 o
   5   4   3       19.52       14.39      8.15 o
   6   4   3       37.41       52.16     10.51 o
   7   4   3        3.74        6.15     10.56 o
   8   4   3        3.11       -3.26     11.31 o
   9   4   3        8.66       19.79     15.11 o
 -11   5   3        0.01      -23.22     36.25 o
 -10   5   3        4.91        6.01     14.24 o
  -9   5   3        7.17        5.70     12.68 o
  -8   5   3       25.54       29.35     12.67 o
  -7   5   3       18.58       19.31     10.94 o
  -6   5   3        2.75      -10.49     10.49 o
  -5   5   3      662.75      633.82     19.92 o
  -4   5   3      143.08      122.95      5.28 o
  -3   5   3       11.93        3.26      3.27 o
  -2   5   3      339.68      380.98      8.29 o
  -1   5   3      787.02      754.14     13.02 o
   0   5   3     1228.67     1312.15     19.98 o
   1   5   3        5.82        8.06      2.34 o
   2   5   3       56.68       48.71      5.11 o
   3   5   3        6.75        6.77      5.68 o
   4   5   3      592.85      578.64     17.44 o
   5   5   3       42.42       32.47     14.63 o
   6   5   3        3.34       17.59      9.85 o
   7   5   3        0.28        0.97     11.06 o
   8   5   3        1.60       -3.58     11.94 o
   9   5   3        0.67       23.68     35.55 o
 -11   6   3        0.08      -14.44     14.44 o
 -10   6   3        4.68        4.91     13.55 o
  -9   6   3        0.27       -8.49     12.01 o
  -8   6   3        0.77       15.28     12.23 o
  -7   6   3       52.45       27.55     11.55 o
  -6   6   3       73.24       70.89      6.90 o
  -5   6   3      610.96      562.37     14.95 o
  -4   6   3       11.83        7.77      4.15 o
  -3   6   3      147.97      141.06      7.42 o
  -2   6   3      622.10      651.11     12.85 o
  -1   6   3     1261.38     1255.91     21.85 o
   0   6   3      266.26      268.98      6.74 o
   1   6   3       95.36       90.17      4.44 o
   2   6   3       17.57       12.31      4.11 o
   3   6   3        2.24        2.12      4.47 o
   4   6   3       14.80       21.52      5.93 o
   5   6   3        9.68        7.27     11.31 o
   6   6   3        3.89        6.30     10.21 o
   7   6   3       20.84       24.86     12.03 o
   8   6   3        4.42       11.39     17.44 o
 -10   7   3        6.85       -3.63     13.99 o
  -9   7   3        0.03        9.81     13.49 o
  -8   7   3       18.94      -10.21     12.77 o
  -7   7   3      196.01      171.36     11.39 o
  -6   7   3       21.54       27.37      4.54 o
  -5   7   3       69.23       70.51     12.91 o
  -4   7   3      122.86      161.86     18.02 o
  -3   7   3      110.08       94.00      7.10 o
  -2   7   3      573.97      585.24     20.24 o
  -1   7   3      128.53      117.37      8.08 o
   0   7   3       27.08       20.17      3.41 o
   1   7   3      119.84      139.25      5.70 o
   2   7   3      148.99      151.66      7.88 o
   3   7   3       53.57       59.12      8.37 o
   4   7   3       63.73       52.70     12.43 o
   5   7   3       11.45       15.16      5.19 o
   6   7   3       18.43        6.06     11.37 o
   7   7   3        0.37      -11.80     11.80 o
   8   7   3        0.03        9.93     16.06 o
 -10   8   3        0.08      -10.37     14.44 o
  -9   8   3       14.94        4.93      7.96 o
  -8   8   3       24.58       23.55      8.19 o
  -7   8   3        0.37        0.17      7.28 o
  -6   8   3        1.92        1.83      6.50 o
  -5   8   3        6.34       -2.78      6.17 o
  -4   8   3        0.14        1.22      3.21 o
  -3   8   3      390.85      419.85     18.01 o
  -2   8   3        1.68        0.69      4.11 o
  -1   8   3       17.37       23.11      4.68 o
   0   8   3      177.01      180.15      7.96 o
   1   8   3       18.47       18.82      5.08 o
   2   8   3       26.39       28.52      5.40 o
   3   8   3       85.29       76.28     12.51 o
   4   8   3       14.51        9.00      6.46 o
   5   8   3       64.29       71.27      7.87 o
   6   8   3       20.21        6.41     12.93 o
   7   8   3        0.22       15.24     15.16 o
 -10   9   3        3.24       15.02      9.45 o
  -9   9   3        5.18       -7.49      8.60 o
  -8   9   3        0.38        1.83      8.47 o
  -7   9   3        1.57        4.65      8.96 o
  -6   9   3       10.67       13.27     10.03 o
  -5   9   3       20.11       40.28      8.06 o
  -4   9   3        6.80       -1.30      6.67 o
  -3   9   3        0.08        0.69      4.17 o
  -2   9   3       23.36       25.26      5.84 o
  -1   9   3       41.46       37.34      5.50 o
   0   9   3       91.67       92.80      6.61 o
   1   9   3      109.49      131.94     10.67 o
   2   9   3       63.27       58.80     13.25 o
   3   9   3       61.66       64.83      9.35 o
   4   9   3       40.36       34.35     13.45 o
   5   9   3       10.00       24.02      7.06 o
   6   9   3        2.98        1.41     14.32 o
  -9  10   3        0.51       -9.14      9.14 o
  -8  10   3        1.73       -8.77      8.77 o
  -7  10   3        1.50        3.57      5.33 o
  -6  10   3        4.95        4.32      8.43 o
  -5  10   3       35.16       22.14     14.60 o
  -4  10   3        6.46       11.39      7.81 o
  -3  10   3       16.16       10.29      4.79 o
  -2  10   3       43.76       42.44      6.68 o
  -1  10   3        0.54        8.23      5.09 o
   0  10   3        9.75        9.04      6.19 o
   1  10   3       30.52       25.91     13.43 o
   2  10   3        9.19       -6.79      7.48 o
   3  10   3       30.50       29.58      9.22 o
   4  10   3       36.05       47.99     10.97 o
   5  10   3        1.08        2.78      8.17 o
   6  10   3        0.01       -1.02     29.37 o
  -9  11   3        0.52       13.92     10.84 o
  -8  11   3        0.01       -9.42      9.59 o
  -7  11   3        4.17       14.29      9.60 o
  -6  11   3        3.02       -5.73     12.67 o
  -5  11   3        0.29        4.64     10.22 o
  -4  11   3        7.02       10.56     12.32 o
  -3  11   3       95.81      100.57      7.32 o
  -2  11   3        0.30       -3.22      6.10 o
  -1  11   3       20.84       14.51      5.37 o
   0  11   3       27.38       19.83      9.29 o
   1  11   3       55.82       48.02     10.16 o
   2  11   3       18.04       18.49     15.24 o
   3  11   3       10.95       14.24      9.18 o
   4  11   3        1.89       -2.54     26.61 o
   5  11   3       22.70       35.00     19.78 o
  -8  12   3        0.07       10.82      9.30 o
  -7  12   3        4.39       -4.25      9.48 o
  -6  12   3        3.21       11.28     10.07 o
  -5  12   3        0.03       -7.92      9.63 o
  -4  12   3       11.62       21.40      9.62 o
  -3  12   3        1.84       -9.32     12.54 o
  -2  12   3        1.46       -1.18      9.06 o
  -1  12   3        6.83        0.24     12.13 o
   0  12   3        9.00        1.35     13.45 o
   1  12   3       15.92       21.30      9.54 o
   2  12   3       16.24       27.02     13.88 o
   3  12   3        4.91       -1.58      9.05 o
   4  12   3        0.52       -2.25     10.07 o
  -7  13   3        2.25       16.03     10.06 o
  -6  13   3        0.60        2.27     10.14 o
  -5  13   3       12.15       11.51     10.35 o
  -4  13   3        3.07       25.63     11.19 o
  -3  13   3        0.86       -9.36      9.57 o
  -2  13   3        8.52        9.85      7.41 o
  -1  13   3       13.66       21.77     10.34 o
   0  13   3        9.29       -0.53     10.07 o
   1  13   3       16.81       17.77     10.12 o
   2  13   3        0.46        4.50     10.53 o
   3  13   3       17.51       19.69     15.06 o
  -6  14   3        0.28       10.27     10.41 o
  -5  14   3        1.81      -10.02     10.02 o
  -4  14   3        2.43       10.62     11.16 o
  -3  14   3        0.02       -5.58     10.77 o
  -2  14   3        0.30        3.68     11.40 o
  -1  14   3        0.58      -13.31     13.31 o
   0  14   3        1.75       -6.50     12.77 o
   1  14   3        3.13        4.30     11.25 o
  -2  15   3        1.72       -2.55     11.40 o
   0 -17   4        1.04       -4.41     10.43 o
   1 -17   4        0.15      -11.96     11.96 o
   2 -17   4        5.53       16.96     10.36 o
   3 -17   4        1.86       -2.17     11.26 o
   4 -17   4        1.76       -2.12     11.79 o
  -2 -16   4        1.02       18.41     11.59 o
  -1 -16   4       12.82       16.71     22.03 o
   0 -16   4        8.48        8.20      7.39 o
   1 -16   4       10.03       -5.53     12.58 o
   2 -16   4        0.41       -5.61      7.08 o
   3 -16   4        0.14        7.05     12.10 o
   4 -16   4        3.79       -2.34     10.58 o
   5 -16   4        3.20        7.73     10.56 o
   6 -16   4        0.24       -4.62     19.22 o
  -3 -15   4        2.84        5.59     10.27 o
  -2 -15   4        8.21       16.32     10.83 o
  -1 -15   4        4.79       -5.25     10.28 o
   0 -15   4       21.69       25.14     10.71 o
   1 -15   4        5.61        7.46      9.26 o
   2 -15   4        5.84       13.03      7.06 o
   3 -15   4       58.15       41.45     11.27 o
   4 -15   4       28.23       10.75     18.81 o
   5 -15   4        0.46       -2.18      9.65 o
   6 -15   4        1.00        6.87     11.58 o
   7 -15   4        2.47        1.33      8.94 o
  -4 -14   4        1.06       -0.23     10.11 o
  -3 -14   4       54.58       55.52     12.07 o
  -2 -14   4       40.67       52.15     11.59 o
  -1 -14   4       13.58       21.15     10.25 o
   0 -14   4        0.88        3.85      9.24 o
   1 -14   4       84.18       91.41      9.86 o
   2 -14   4       17.58       17.79      7.42 o
   3 -14   4       20.36       24.18     10.04 o
   4 -14   4        5.75        7.51      8.89 o
   5 -14   4       11.36        8.10      9.15 o
   6 -14   4        7.68       -1.01      8.36 o
   7 -14   4        0.45        2.88      4.93 o
   8 -14   4        3.54       14.22     10.34 o
  -5 -13   4        0.88        4.79     14.76 o
  -4 -13   4        9.39        6.76      9.03 o
  -3 -13   4        0.09       -5.64      8.20 o
  -2 -13   4       36.91       39.21     10.85 o
  -1 -13   4      105.30      100.04     12.36 o
   0 -13   4        2.22        0.96      5.57 o
   1 -13   4      127.87      124.66      8.52 o
   2 -13   4       63.82       64.94      7.73 o
   3 -13   4        9.64        2.18      7.97 o
   4 -13   4        0.28        1.45      7.83 o
   5 -13   4       17.33       13.63      7.97 o
   6 -13   4        4.06        5.65      8.95 o
   7 -13   4        1.59        0.23     15.19 o
   8 -13   4        0.44       -3.55      9.58 o
   9 -13   4        0.15       10.53      9.91 o
  -6 -12   4       10.15       17.82     28.85 o
  -5 -12   4       22.85       16.90      9.41 o
  -4 -12   4       85.52      101.38     10.82 o
  -3 -12   4       34.32       29.93      9.13 o
  -2 -12   4       12.36       10.55      7.58 o
  -1 -12   4      220.25      220.06     11.72 o
   0 -12   4       59.82       74.05      7.14 o
   1 -12   4      297.51      315.32     11.38 o
   2 -12   4        1.57       -2.71      5.20 o
   3 -12   4      101.35      105.65     11.19 o
   4 -12   4      154.58      143.70     12.52 o
   5 -12   4       22.45       12.34      8.92 o
   6 -12   4       54.04       66.20     10.31 o
   7 -12   4        1.13       -2.95     10.58 o
   8 -12   4        1.05        8.18      8.87 o
   9 -12   4        0.53       -8.38      8.38 o
  -7 -11   4        1.62        0.51     19.66 o
  -6 -11   4        7.47       18.22     10.93 o
  -5 -11   4        0.13        6.90      8.06 o
  -4 -11   4       17.97       30.67      8.27 o
  -3 -11   4       60.63       57.62      7.76 o
  -2 -11   4       11.18       10.38      6.91 o
  -1 -11   4        9.58       11.77      4.75 o
   0 -11   4      103.17      126.17      7.96 o
   1 -11   4       91.68       97.07      6.85 o
   2 -11   4       24.32       17.96      5.02 o
   3 -11   4        3.55        3.31      6.94 o
   4 -11   4        1.87        3.86      4.31 o
   5 -11   4        0.44        2.99      7.93 o
   6 -11   4        7.84        6.95      7.46 o
   7 -11   4        3.99        7.07      7.55 o
   8 -11   4        0.00       -0.89      7.28 o
   9 -11   4        0.01       -5.53     14.06 o
  10 -11   4        0.87       23.14     16.92 o
  -7 -10   4       18.92       16.21     11.22 o
  -6 -10   4       88.83       92.74     12.64 o
  -5 -10   4       20.92       19.33      6.58 o
  -4 -10   4       13.66       13.43      6.58 o
  -3 -10   4      184.20      184.40      8.22 o
  -2 -10   4      324.91      355.66      9.41 o
  -1 -10   4      701.96      731.49     16.74 o
   0 -10   4       10.33        5.94      4.22 o
   1 -10   4      189.08      182.82      7.75 o
   2 -10   4      619.51      627.04     12.68 o
   3 -10   4      382.73      371.50     18.89 o
   4 -10   4      216.97      233.86     21.88 o
   5 -10   4       24.54       29.27      7.15 o
   6 -10   4        2.82        4.16      6.02 o
   7 -10   4        1.82       -8.73     11.61 o
   8 -10   4       13.76       21.44     13.86 o
   9 -10   4        2.42        8.23     14.28 o
  10 -10   4        0.16        8.87      7.88 o
  -8  -9   4        1.07        1.35     10.08 o
  -7  -9   4        7.37        7.13      9.91 o
  -6  -9   4        2.84        4.52     13.39 o
  -5  -9   4       64.08       68.95      8.11 o
  -4  -9   4        9.14        4.43      6.30 o
  -3  -9   4        4.95        2.72      4.65 o
  -2  -9   4       41.60       48.92      4.09 o
  -1  -9   4      364.82      378.03      8.16 o
   0  -9   4      795.49      832.62     12.84 o
   1  -9   4       58.85       60.64      4.18 o
   2  -9   4       16.38       15.61      3.35 o
   3  -9   4       15.52        8.57      3.97 o
   4  -9   4       52.61       56.27      8.96 o
   5  -9   4       22.88       33.92     12.02 o
   6  -9   4        1.65       -1.41     10.51 o
   7  -9   4        2.94        9.52     11.66 o
   8  -9   4       10.56       10.29     13.67 o
   9  -9   4        0.44        3.95     12.82 o
  10  -9   4        0.72        0.72      7.19 o
  -9  -8   4        3.39        4.32      9.49 o
  -8  -8   4       33.00       27.45     11.50 o
  -7  -8   4       30.40       17.27     18.14 o
  -6  -8   4        4.48        0.68      7.99 o
  -5  -8   4       21.17       28.49      4.82 o
  -4  -8   4      323.25      337.44     10.60 o
  -3  -8   4     2255.80     2209.97     30.69 o
  -2  -8   4        0.56        1.29      3.85 o
  -1  -8   4     1126.43     1125.75     15.17 o
   0  -8   4      942.81      887.46     12.96 o
   1  -8   4     2435.69     2318.57     33.24 o
   2  -8   4      524.21      534.54      9.44 o
   3  -8   4      277.94      265.94      8.45 o
   4  -8   4       65.67       84.48      6.80 o
   5  -8   4      106.63       83.84     13.84 o
   6  -8   4       29.45       31.81     12.02 o
   7  -8   4       10.86        8.09     10.61 o
   8  -8   4        1.37       -9.06     10.10 o
   9  -8   4       25.52       25.55      6.81 o
  10  -8   4       10.71       21.57     14.62 o
  -9  -7   4        5.31        9.05      9.55 o
  -8  -7   4        0.16        0.90      9.42 o
  -7  -7   4        0.58        6.14      8.90 o
  -6  -7   4        7.45       12.16      7.59 o
  -5  -7   4       90.39       80.69      9.19 o
  -4  -7   4        5.03       10.56      3.45 o
  -3  -7   4      534.35      570.86     11.32 o
  -2  -7   4      948.60      936.07     12.84 o
  -1  -7   4     1282.40     1363.75     17.40 o
   0  -7   4       18.06       19.10      2.09 o
   1  -7   4      588.97      569.17      9.97 o
   2  -7   4      450.39      412.45      7.96 o
   3  -7   4       16.66       21.47      2.96 o
   4  -7   4        0.88        3.19      3.61 o
   5  -7   4       33.69       45.39      7.68 o
   6  -7   4        2.21        8.13      9.36 o
   7  -7   4       17.99       16.92     10.17 o
   8  -7   4        3.85       -0.76      5.27 o
   9  -7   4        1.25      -10.71     10.71 o
  -9  -6   4        2.17       10.34      9.29 o
  -8  -6   4        0.00       -5.74      6.79 o
  -7  -6   4        0.43        3.54      6.47 o
  -6  -6   4      272.68      290.78     14.82 o
  -5  -6   4      962.23      912.38     26.18 o
  -4  -6   4      144.87      143.90      4.86 o
  -3  -6   4      274.01      266.12      6.24 o
  -2  -6   4     1269.15     1187.69     15.23 o
  -1  -6   4     4224.38     4161.44     47.56 o
   0  -6   4      148.99      177.64      4.09 o
   1  -6   4     1596.35     1607.55     24.81 o
   2  -6   4       49.09       51.80      2.94 o
   3  -6   4     2111.62     2056.74     33.79 o
   4  -6   4       17.60       15.03      5.23 o
   5  -6   4       44.38       52.69      7.93 o
   6  -6   4        1.05        1.68      7.53 o
   7  -6   4      141.12      145.41      8.37 o
   8  -6   4       59.87       67.33      6.74 o
   9  -6   4        5.79       -0.41      6.16 o
 -10  -5   4        0.08       19.05     29.34 o
  -9  -5   4        0.55        1.07     14.56 o
  -8  -5   4        2.19        4.80     10.48 o
  -7  -5   4       16.02       15.97     12.32 o
  -6  -5   4       12.17       11.50      8.10 o
  -5  -5   4       77.22       85.32      7.76 o
  -4  -5   4     1415.11     1398.71     20.92 o
  -3  -5   4      444.00      478.89      8.95 o
  -2  -5   4       22.26       28.53      3.37 o
  -1  -5   4      586.58      592.82      8.11 o
   0  -5   4      170.07      162.08      3.56 o
   1  -5   4     1362.07     1262.50     16.74 o
   2  -5   4       83.30       80.48      3.77 o
   3  -5   4       44.03       52.95      5.50 o
   4  -5   4       83.45       82.64      7.68 o
   5  -5   4      294.24      321.96     15.65 o
   6  -5   4        0.03        1.63      3.91 o
   7  -5   4        7.26        7.71      4.28 o
   8  -5   4        0.12        3.30      8.41 o
   9  -5   4        4.29        5.83      6.62 o
  10  -5   4        7.93       14.09      7.70 o
  11  -5   4        5.46        5.91      8.10 o
 -10  -4   4        0.18       -6.54      8.67 o
  -9  -4   4        0.06        5.69      8.32 o
  -8  -4   4       58.26       66.84      8.35 o
  -7  -4   4      270.32      276.51     14.54 o
  -6  -4   4       34.13       38.51      6.32 o
  -5  -4   4      625.08      611.05     15.61 o
  -4  -4   4      600.44      548.18     12.22 o
  -3  -4   4     1415.48     1384.43     21.29 o
  -2  -4   4      653.91      613.81     10.75 o
  -1  -4   4      954.59     1010.89     14.04 o
   0  -4   4     9627.75     9483.28    103.39 o
   1  -4   4      144.56      134.42      3.58 o
   2  -4   4      342.85      380.78      7.58 o
   3  -4   4      504.49      527.57     13.71 o
   4  -4   4      238.69      223.25      8.00 o
   5  -4   4     1264.29     1329.88     31.12 o
   6  -4   4       50.91       55.98      5.24 o
   7  -4   4       64.65       58.79      5.62 o
   8  -4   4        8.05       11.25      5.94 o
   9  -4   4       55.55       68.25     16.95 o
  10  -4   4        2.08        3.00      7.94 o
  11  -4   4        6.26        5.85      9.01 o
 -10  -3   4        0.02       -8.27      8.27 o
  -9  -3   4        4.06       -6.33      7.56 o
  -8  -3   4       20.72       18.90      7.19 o
  -7  -3   4        3.45        9.98      3.94 o
  -6  -3   4      172.01      179.33      9.47 o
  -5  -3   4      502.89      500.96     16.80 o
  -4  -3   4        8.12        5.36      2.59 o
  -3  -3   4     1092.22     1059.50     23.97 o
  -2  -3   4      905.90      886.43     14.01 o
  -1  -3   4       27.31       28.87      1.97 o
   0  -3   4     7162.34     7287.50     89.72 o
   1  -3   4     2542.09     2590.61     34.50 o
   2  -3   4      530.08      490.04      9.24 o
   3  -3   4     1677.56     1791.44     39.41 o
   4  -3   4        3.88        7.16      2.87 o
   5  -3   4      613.04      597.55     18.65 o
   6  -3   4       43.00       44.01      4.99 o
   7  -3   4        0.21        4.78      8.85 o
   8  -3   4       57.01       60.40      8.32 o
   9  -3   4       16.59       22.41      8.35 o
  10  -3   4       20.53       27.23      9.10 o
 -10  -2   4        3.21       16.78     29.16 o
  -9  -2   4       13.65       14.84      8.85 o
  -8  -2   4       28.19       20.03      8.38 o
  -7  -2   4       70.85       79.17      7.34 o
  -6  -2   4      343.59      354.40     14.01 o
  -5  -2   4      279.48      290.07      8.82 o
  -4  -2   4      208.92      210.69      6.89 o
  -3  -2   4      449.40      471.67     11.28 o
  -2  -2   4     2693.24     2758.78     43.30 o
  -1  -2   4     2368.58     2306.55     33.84 o
   0  -2   4      102.88       96.19      3.05 o
   1  -2   4      916.47      962.51     15.00 o
   2  -2   4     4269.70     4156.56     74.94 o
   3  -2   4      900.85      913.01     22.31 o
   4  -2   4      273.14      249.88      8.42 o
   5  -2   4       28.69       33.04      4.20 o
   6  -2   4       57.70       83.55     15.26 o
   7  -2   4      251.43      282.18     20.64 o
   8  -2   4        0.13       -6.44      6.44 o
   9  -2   4        3.99       -3.04      9.16 o
  10  -2   4       17.53       25.26      7.46 o
 -11  -1   4        0.63       -8.30      8.30 o
 -10  -1   4        9.99        6.87      7.74 o
  -9  -1   4        4.49        2.52      8.85 o
  -8  -1   4       62.42       66.12     16.67 o
  -7  -1   4       69.24       60.03      6.22 o
  -6  -1   4        7.95        1.25      3.72 o
  -5  -1   4       17.17       22.97      2.54 o
  -4  -1   4      757.84      783.71     14.93 o
  -3  -1   4     2030.98     1948.17     34.66 o
  -2  -1   4      170.59      186.66      5.12 o
  -1  -1   4      649.22      658.27     10.68 o
   0  -1   4      588.36      608.52     10.90 o
   1  -1   4     4732.96     5027.02     88.95 o
   2  -1   4        7.23        3.85      1.32 o
   3  -1   4       31.24       41.98      3.10 o
   4  -1   4       11.04        8.53      2.24 o
   5  -1   4        9.18        3.10      2.41 o
   6  -1   4       53.42       51.22      5.48 o
   7  -1   4        5.57        4.53      4.48 o
   8  -1   4       39.22       42.28      6.77 o
   9  -1   4        6.64        9.07      9.10 o
  10  -1   4        1.79       10.02     17.99 o
 -11   0   4        2.00       -9.12     15.22 o
 -10   0   4       12.70       28.69     14.64 o
  -9   0   4       33.68       33.88      7.70 o
  -8   0   4        7.57       12.72      8.02 o
  -7   0   4       30.92       30.08      7.74 o
  -6   0   4      137.91      156.02     10.99 o
  -5   0   4      253.27      286.05     11.35 o
  -4   0   4     1068.06     1066.21     19.27 o
  -3   0   4       67.44       66.68      3.93 o
  -2   0   4      699.59      672.19     12.79 o
  -1   0   4      166.85      173.87      5.20 o
   0   0   4    11256.90    11241.46    190.91 o
   1   0   4     3868.55     3872.75     61.50 o
   2   0   4      415.35      384.69      6.38 o
   3   0   4      122.79      122.63      5.13 o
   4   0   4      390.17      408.91      8.85 o
   5   0   4     1087.86     1122.66     22.86 o
   6   0   4        1.02        9.42      5.31 o
   7   0   4        0.40        4.44      5.56 o
   8   0   4      170.15      196.83     18.51 o
   9   0   4        5.48       16.67      9.91 o
  10   0   4        1.32       25.69     11.84 o
 -11   1   4        2.09        6.55     22.33 o
 -10   1   4       13.85       15.15     13.93 o
  -9   1   4       34.62       32.98      9.77 o
  -8   1   4        0.30        2.44      7.07 o
  -7   1   4        1.96       -4.70      5.11 o
  -6   1   4       24.40       18.47      4.28 o
  -5   1   4      460.70      454.62     11.90 o
  -4   1   4      106.08      106.36      7.13 o
  -3   1   4       34.08       35.29      2.83 o
  -2   1   4      139.16      123.98      3.42 o
  -1   1   4     3744.65     3904.96     68.67 o
   0   1   4        5.26       11.58      2.95 o
   1   1   4     1181.38     1269.96     21.78 o
   2   1   4       43.12       51.45      2.69 o
   3   1   4      739.14      714.59     11.80 o
   4   1   4       23.60       23.51      3.36 o
   5   1   4       52.05       38.60      5.19 o
   6   1   4        5.45       -3.33     13.28 o
   7   1   4       41.64       30.09      9.06 o
   8   1   4        0.55        1.07      9.51 o
   9   1   4        0.09        8.80     10.49 o
  10   1   4        0.02       -1.94     15.24 o
 -11   2   4        4.37       10.19     36.68 o
 -10   2   4        0.31      -28.18     35.31 o
  -8   2   4        0.18       -6.77     10.08 o
  -7   2   4       44.61       62.04     11.81 o
  -6   2   4      111.71      133.03      8.30 o
  -5   2   4       58.33       61.36      5.63 o
  -4   2   4        8.42        6.34      1.93 o
  -3   2   4      482.77      489.44     10.47 o
  -2   2   4     1940.03     1981.70     36.17 o
  -1   2   4      332.25      311.24      8.74 o
   0   2   4     3797.23     3669.86     64.12 o
   1   2   4      140.85      162.63      6.81 o
   2   2   4      123.82      111.99      4.69 o
   3   2   4      380.28      360.51      8.17 o
   4   2   4       45.92       37.21      7.33 o
   5   2   4      215.95      223.80     13.78 o
   6   2   4      367.14      363.03     18.24 o
   7   2   4       49.38       54.98     27.72 o
   8   2   4       10.89       -7.46     10.68 o
   9   2   4        3.69        7.76     10.88 o
 -11   3   4        4.51       30.17     44.50 o
  -9   3   4        5.32      -11.02     11.02 o
  -8   3   4        0.16        4.69     10.35 o
  -7   3   4      102.56      110.31     14.66 o
  -6   3   4       16.57       45.59     10.79 o
  -5   3   4        3.96       -0.66      4.40 o
  -4   3   4      159.02      140.56      6.13 o
  -3   3   4      833.21      760.90     17.72 o
  -2   3   4      408.58      402.35      8.31 o
  -1   3   4      648.48      593.29     10.50 o
   0   3   4      800.84      868.75     16.28 o
   1   3   4      347.42      325.33      8.30 o
   2   3   4       39.92       51.81      4.78 o
   3   3   4      157.95      161.74      6.78 o
   4   3   4       29.38       28.76      3.61 o
   5   3   4      240.71      231.51     15.25 o
   6   3   4       53.52       51.95     14.94 o
   7   3   4       14.47       15.45      9.75 o
   8   3   4        6.21       21.15     11.43 o
   9   3   4        0.02       11.12     12.72 o
 -11   4   4        0.06      -17.40     40.16 o
 -10   4   4        8.44        1.20     13.32 o
  -9   4   4        0.13       -3.15     12.26 o
  -8   4   4       12.74       12.85     11.87 o
  -7   4   4        5.87       14.73     10.24 o
  -6   4   4       37.77       25.22     12.33 o
  -5   4   4      162.39      161.92      8.82 o
  -4   4   4       28.77       19.11      2.65 o
  -3   4   4     1540.50     1574.87     30.18 o
  -2   4   4      521.96      533.75     10.61 o
  -1   4   4        8.15        2.70      2.17 o
   0   4   4      446.36      418.88      8.84 o
   1   4   4      625.65      610.34     13.25 o
   2   4   4      302.71      295.27      8.37 o
   3   4   4       37.58       45.56      8.57 o
   4   4   4      203.86      197.61      9.13 o
   5   4   4      232.92      253.05     16.47 o
   6   4   4       13.31       16.03     12.35 o
   7   4   4        8.25        8.23     13.77 o
   8   4   4        0.23        2.79     11.54 o
   9   4   4        1.03       26.85     13.66 o
 -10   5   4        0.86        7.10     13.45 o
  -9   5   4        2.25      -10.35     11.78 o
  -8   5   4        2.98       15.69     11.59 o
  -7   5   4       12.99       -5.60      8.93 o
  -6   5   4        5.66       -4.74      4.74 o
  -5   5   4      425.33      410.69     12.18 o
  -4   5   4      104.46      102.15      6.35 o
  -3   5   4       71.46       64.02      7.76 o
  -2   5   4      248.80      249.74      6.86 o
  -1   5   4      187.51      175.90      5.49 o
   0   5   4     1177.83     1258.65     19.57 o
   1   5   4        1.38        2.47      3.35 o
   2   5   4      104.55       89.60      6.70 o
   3   5   4     1071.73     1011.26     22.65 o
   4   5   4      528.66      489.79     15.82 o
   5   5   4       23.76       25.12      9.79 o
   6   5   4        9.56        1.15      9.37 o
   7   5   4        0.35       -1.29     10.91 o
   8   5   4        0.25       -2.29     15.73 o
 -10   6   4        2.51       15.80     14.96 o
  -9   6   4        0.90        7.16     13.41 o
  -8   6   4        5.84       13.55      6.24 o
  -7   6   4        0.04       -2.68      6.02 o
  -6   6   4       17.18       14.25      4.28 o
  -5   6   4      103.86       95.85      7.51 o
  -4   6   4      143.64      161.89     12.16 o
  -3   6   4      110.28      101.36      8.58 o
  -2   6   4        0.22        0.61      3.44 o
  -1   6   4      565.05      574.43     12.50 o
   0   6   4       96.07       95.31      4.80 o
   1   6   4      219.30      240.51      7.72 o
   2   6   4        0.47       -0.97      4.48 o
   3   6   4      302.15      290.80     11.69 o
   4   6   4       35.93       45.43      6.52 o
   5   6   4       22.53       37.64     13.58 o
   6   6   4        0.71        7.04     17.50 o
   7   6   4        5.82        8.40     12.67 o
   8   6   4        0.10        4.70     13.19 o
 -10   7   4        0.65      -11.62     13.78 o
  -9   7   4       11.21       20.39      8.35 o
  -8   7   4        0.53        0.43      7.32 o
  -7   7   4       51.43       52.80      8.50 o
  -6   7   4       31.63       19.80      6.94 o
  -5   7   4        7.46        8.42      8.95 o
  -4   7   4       47.17       58.73     24.21 o
  -3   7   4      105.06      103.67      4.79 o
  -2   7   4      381.84      406.92     11.59 o
  -1   7   4       93.81      113.38      7.39 o
   0   7   4       64.21       60.63      4.84 o
   1   7   4      209.24      229.09      7.19 o
   2   7   4      999.96      992.68     21.26 o
   3   7   4      145.84      130.23     10.82 o
   4   7   4       28.45       23.15      6.99 o
   5   7   4        3.28        5.36      5.44 o
   6   7   4        3.35       19.92     12.25 o
   7   7   4       20.23       41.63     10.06 o
 -10   8   4        0.00       -3.99     12.92 o
  -9   8   4        2.11        5.95     10.37 o
  -8   8   4        1.09       -2.78      9.71 o
  -7   8   4       44.26       46.37      9.53 o
  -6   8   4        1.91        0.77      6.03 o
  -5   8   4        3.58        9.08      6.93 o
  -4   8   4       93.92       94.12     10.03 o
  -3   8   4      133.80      126.42      7.58 o
  -2   8   4      123.54      138.65      7.73 o
  -1   8   4       51.12       50.67      5.74 o
   0   8   4       58.88       65.78      6.51 o
   1   8   4       69.56       69.72     12.20 o
   2   8   4       14.17       21.94      5.69 o
   3   8   4        5.01        3.00      5.80 o
   4   8   4        0.34        1.81      7.11 o
   5   8   4        3.82       -0.37      6.09 o
   6   8   4        0.09       -3.79     12.19 o
   7   8   4        1.31        0.59     26.18 o
  -9   9   4       23.91       33.45     10.83 o
  -8   9   4        3.38       23.30      9.72 o
  -7   9   4        3.60        3.01     10.99 o
  -6   9   4       23.04       33.71     13.58 o
  -5   9   4       36.71       23.71     13.85 o
  -4   9   4      241.79      231.94     14.70 o
  -3   9   4        1.57       -4.09      4.70 o
  -2   9   4       12.09       14.73      5.86 o
  -1   9   4      106.74      115.36      7.57 o
   0   9   4      456.47      451.91     12.66 o
   1   9   4       70.11       87.54      9.93 o
   2   9   4        0.31       -2.30      7.35 o
   3   9   4        2.51        1.28      7.78 o
   4   9   4       17.12       21.75     10.01 o
   5   9   4        7.14       15.62      7.32 o
   6   9   4        2.37       24.11     13.92 o
  -9  10   4        0.26        8.90     10.88 o
  -8  10   4        0.10       -7.02      9.74 o
  -7  10   4        0.23       -4.53      8.72 o
  -6  10   4        4.04        7.31     10.33 o
  -5  10   4       22.87       48.58     10.28 o
  -4  10   4        0.38       -2.75     20.40 o
  -3  10   4        0.26        0.77      5.19 o
  -2  10   4        1.69        3.47      6.08 o
  -1  10   4        4.72        6.08      5.32 o
   0  10   4       10.81       21.76      8.62 o
   1  10   4       13.41       11.07      8.54 o
   2  10   4        0.15       -0.68      8.41 o
   3  10   4       20.88       18.45      8.98 o
   4  10   4        3.03       20.65     10.97 o
   5  10   4        1.31       -7.96      8.23 o
  -8  11   4        0.12       -6.47     11.64 o
  -7  11   4        2.95       -3.06      9.48 o
  -6  11   4       12.81        9.72      9.45 o
  -5  11   4        1.34       15.13      9.04 o
  -4  11   4        8.57        5.95      9.07 o
  -3  11   4        0.32       -0.98      5.85 o
  -2  11   4      100.97       99.65      9.48 o
  -1  11   4       63.72       41.11     15.63 o
   0  11   4        0.06       12.80      9.55 o
   1  11   4       12.09       15.91      9.12 o
   2  11   4       25.42        5.61      9.43 o
   3  11   4        4.09       -3.47      8.83 o
   4  11   4        0.79       16.84     13.70 o
  -8  12   4        1.17       -5.73      8.66 o
  -7  12   4        3.00        2.33      2.79 o
  -6  12   4        1.64       11.77     11.75 o
  -5  12   4        7.32       15.92      9.95 o
  -4  12   4        0.64        5.09      9.83 o
  -3  12   4       11.77       14.34      8.67 o
  -2  12   4        3.56       19.29      7.40 o
  -1  12   4        4.46       -1.30      8.79 o
   0  12   4        1.99       11.64      9.65 o
   1  12   4        5.95        3.35     10.43 o
   2  12   4        1.48       -3.39     15.47 o
   3  12   4        0.29       -8.02      8.27 o
  -7  13   4        0.06        0.41     17.21 o
  -6  13   4        0.17       15.63     11.31 o
  -5  13   4        0.14       14.88     10.69 o
  -4  13   4        2.29       10.79     10.38 o
  -3  13   4       15.24        3.75     10.06 o
  -2  13   4        4.38        2.89     11.62 o
  -1  13   4        4.59        8.32     10.16 o
   0  13   4        5.57        6.56     13.72 o
   1  13   4        1.54        8.40     11.33 o
   2  13   4        0.34       -3.70     14.88 o
  -5  14   4        2.10       11.53     13.30 o
  -4  14   4        2.45        5.38     10.91 o
  -3  14   4        0.41      -14.63     14.63 o
  -2  14   4        0.97       -0.48     11.71 o
  -1  14   4        3.02       -5.87     12.24 o
   0  14   4        1.87       -0.84      9.76 o
   0 -17   5        0.13        2.38     10.00 o
   1 -17   5        2.96        8.85     12.42 o
   2 -17   5        8.05        1.64      8.28 o
   3 -17   5        0.32       20.34     12.15 o
   4 -17   5        0.31       18.17     11.57 o
   5 -17   5        1.60       17.24     11.34 o
  -2 -16   5        0.01        0.49     14.32 o
  -1 -16   5       44.37       53.59     13.07 o
   0 -16   5       43.93       47.73     18.36 o
   1 -16   5       16.06       19.62     13.36 o
   2 -16   5        2.96       -6.63      7.08 o
   3 -16   5        0.07        6.16     10.59 o
   4 -16   5       24.63       21.94     11.77 o
   5 -16   5        9.08       -1.50     10.21 o
   6 -16   5        1.89       -3.75     10.76 o
  -4 -15   5        2.39       -8.16      9.24 o
  -3 -15   5       20.50       33.70     11.64 o
  -2 -15   5        1.22       -6.07     13.60 o
  -1 -15   5        0.09        6.96     10.71 o
   0 -15   5       23.75       37.60     10.60 o
   1 -15   5        5.15        5.29      7.36 o
   2 -15   5        3.82        1.88      7.40 o
   3 -15   5       13.90       24.28     10.54 o
   4 -15   5        4.42       -8.35      9.90 o
   5 -15   5        2.58       19.82     10.38 o
   6 -15   5        0.90       14.66     11.14 o
   7 -15   5        1.08       -1.14      8.90 o
  -5 -14   5       20.66       22.95     11.01 o
  -4 -14   5        0.27       -1.67      9.91 o
  -3 -14   5       67.48       77.52     13.18 o
  -2 -14   5       70.68       63.37     11.79 o
  -1 -14   5       69.47       78.64     12.55 o
   0 -14   5       16.98       10.66      7.46 o
   1 -14   5        0.71       -5.24      7.05 o
   2 -14   5      106.86      122.11     12.05 o
   3 -14   5       42.29       43.68     10.93 o
   4 -14   5       18.23       15.68     11.82 o
   5 -14   5        0.37        8.80      9.34 o
   6 -14   5        0.51       26.99      9.70 o
   7 -14   5        6.78       12.67     10.18 o
   8 -14   5        0.44       -9.35      9.35 o
  -6 -13   5        0.19       12.02     25.60 o
  -5 -13   5       25.01       35.86     23.93 o
  -4 -13   5        0.98        0.97      8.66 o
  -3 -13   5        2.21       -8.79      8.79 o
  -2 -13   5       40.55       37.96     11.15 o
  -1 -13   5       24.34       31.83      9.95 o
   0 -13   5        5.06        9.91      5.82 o
   1 -13   5       98.22       91.86      8.02 o
   2 -13   5       84.33       85.44      8.25 o
   3 -13   5        6.57       -0.76      7.84 o
   4 -13   5        1.92        1.37      8.30 o
   5 -13   5        3.84       -1.55     13.81 o
   6 -13   5        0.28       -0.76      5.16 o
   7 -13   5        1.24       -6.92      8.41 o
   8 -13   5        0.00        7.22      8.88 o
   9 -13   5        0.55       -7.04      9.85 o
  -6 -12   5        2.47       56.69     28.80 o
  -5 -12   5       74.85       78.74     11.89 o
  -4 -12   5      121.00      131.44     17.71 o
  -3 -12   5       87.10       97.23     14.28 o
  -2 -12   5        2.00       -6.30     12.70 o
  -1 -12   5       38.98       39.60      7.18 o
   0 -12   5      356.99      326.30     11.86 o
   1 -12   5      102.49      100.70      7.45 o
   2 -12   5        0.60       -5.05      5.05 o
   3 -12   5        8.61       19.05      8.63 o
   4 -12   5       14.83       10.02      7.30 o
   5 -12   5       10.83       22.32      8.09 o
   6 -12   5        8.16        9.62      8.38 o
   7 -12   5        4.41       -0.26     10.43 o
   8 -12   5        7.63        4.09      8.87 o
   9 -12   5        2.59        1.54     15.13 o
  -7 -11   5        9.10       18.40     12.19 o
  -6 -11   5        0.52       -2.27     17.99 o
  -5 -11   5        6.65       14.55      6.57 o
  -4 -11   5       21.96        8.12     10.32 o
  -3 -11   5       81.96       84.19      6.67 o
  -2 -11   5       41.74       62.26     10.35 o
  -1 -11   5      239.92      242.31     11.36 o
   0 -11   5      165.42      167.64      8.93 o
   1 -11   5        8.04       10.33      5.61 o
   2 -11   5       10.75        4.59      4.68 o
   3 -11   5        5.83       -3.03      6.38 o
   4 -11   5       10.80        9.17      5.02 o
   5 -11   5        6.39       15.39      6.85 o
   6 -11   5        1.18       -6.98      6.98 o
   7 -11   5        2.66        6.72      7.51 o
   8 -11   5        0.08       -6.98     11.31 o
   9 -11   5        0.01       -5.90     14.11 o
  10 -11   5        0.06        3.58      8.30 o
  -8 -10   5        0.42       35.52     43.05 o
  -7 -10   5       19.17       37.07     18.61 o
  -6 -10   5       27.22       36.75     13.93 o
  -5 -10   5       61.79       57.38      7.28 o
  -4 -10   5       13.93       10.48      6.00 o
  -3 -10   5      237.77      229.29      8.84 o
  -2 -10   5      290.79      297.67      8.22 o
  -1 -10   5      421.08      435.65     10.43 o
   0 -10   5      111.18      116.85      7.70 o
   1 -10   5      113.28      109.47      6.29 o
   2 -10   5      444.58      464.14     12.12 o
   3 -10   5      140.52      149.55     12.19 o
   4 -10   5      228.40      234.18     12.92 o
   5 -10   5       44.82       46.41      7.48 o
   6 -10   5      158.57      157.27     20.51 o
   7 -10   5       26.15       32.73     13.96 o
   8 -10   5        4.84       -9.85     11.65 o
   9 -10   5        0.01       -1.46      7.65 o
  10 -10   5        0.53        8.56     10.20 o
  -8  -9   5        6.23        8.75     11.12 o
  -7  -9   5        6.87       19.73     10.56 o
  -6  -9   5        4.52        2.00      8.88 o
  -5  -9   5       62.07       60.69      6.56 o
  -4  -9   5        2.32       -2.06      5.15 o
  -3  -9   5       66.00       65.55      4.64 o
  -2  -9   5     1032.81     1114.46     17.52 o
  -1  -9   5       69.25       79.34      4.14 o
   0  -9   5       88.83       85.75      4.67 o
   1  -9   5       50.44       64.34      4.37 o
   2  -9   5        5.64        1.16      3.23 o
   3  -9   5      132.65      143.05      8.34 o
   4  -9   5      241.73      251.16     12.65 o
   5  -9   5       32.39       22.03     11.29 o
   6  -9   5        0.38        5.41      9.65 o
   7  -9   5        0.51        3.32     11.26 o
   8  -9   5        2.76       22.30     13.40 o
   9  -9   5        2.74        8.70      7.39 o
  10  -9   5        1.84       -3.58      7.30 o
  -9  -8   5        3.67       -3.66      9.54 o
  -8  -8   5       18.67       34.83     11.08 o
  -7  -8   5        9.00        0.04     11.39 o
  -6  -8   5        0.34       -1.56      7.82 o
  -5  -8   5      238.95      219.18      9.09 o
  -4  -8   5       94.98       97.29      6.04 o
  -3  -8   5     1298.76     1364.80     20.51 o
  -2  -8   5       35.85       32.80      3.33 o
  -1  -8   5      538.53      530.94      8.72 o
   0  -8   5      807.63      805.20     11.41 o
   1  -8   5      567.19      558.09     11.72 o
   2  -8   5     3124.61     3193.04     43.67 o
   3  -8   5      796.06      807.19     28.05 o
   4  -8   5      352.08      384.79     24.38 o
   5  -8   5      144.50      105.06     14.41 o
   6  -8   5      107.01       92.46     15.26 o
   7  -8   5        0.95       -6.55      9.73 o
   8  -8   5        0.10        5.05      6.54 o
   9  -8   5        4.73       -4.76     12.00 o
  10  -8   5        0.52       -1.81      8.17 o
  -9  -7   5        4.41       10.86     10.49 o
  -8  -7   5        0.22       -4.72      8.91 o
  -7  -7   5       26.75       24.44      9.73 o
  -6  -7   5       12.21       36.65      8.67 o
  -5  -7   5       11.37        2.80      6.49 o
  -4  -7   5      263.97      271.17      7.06 o
  -3  -7   5       16.73       11.50      2.62 o
  -2  -7   5      296.49      291.84      5.75 o
  -1  -7   5      438.42      433.38      7.03 o
   0  -7   5        0.09       -0.58      1.89 o
   1  -7   5      235.70      219.72      6.05 o
   2  -7   5       96.99      123.06      3.87 o
   3  -7   5     1331.82     1299.10     31.90 o
   4  -7   5        0.37       -2.72      3.39 o
   5  -7   5       16.66        7.93      8.48 o
   6  -7   5       12.59        1.27      9.41 o
   7  -7   5        2.73        6.27      5.73 o
   8  -7   5        1.08        4.30      5.99 o
   9  -7   5        4.56       -2.88      5.97 o
  10  -7   5        4.46       14.78      7.84 o
  -9  -6   5        2.75        4.86      8.91 o
  -8  -6   5        4.38        0.46      8.85 o
  -7  -6   5       55.66       73.07     10.42 o
  -6  -6   5       83.01       69.35     10.18 o
  -5  -6   5      949.15      971.72     27.67 o
  -4  -6   5       40.42       42.93      3.69 o
  -3  -6   5      816.25      808.97     13.89 o
  -2  -6   5     3002.82     2936.58     32.75 o
  -1  -6   5     3989.68     4068.73     44.29 o
   0  -6   5     2719.80     3022.69     33.28 o
   1  -6   5       12.77       26.32      2.83 o
   2  -6   5     2212.78     2150.39     34.24 o
   3  -6   5     1017.77     1002.64     23.01 o
   4  -6   5      352.90      337.00      8.44 o
   5  -6   5       89.67      112.25     13.13 o
   6  -6   5       73.31       64.65     12.41 o
   7  -6   5      164.32      159.25     13.28 o
   8  -6   5       21.85       24.79      6.16 o
   9  -6   5        0.39       -5.69      7.02 o
  10  -6   5        2.52        4.85      7.67 o
 -10  -5   5        0.88       22.73     13.83 o
  -9  -5   5        0.50        7.16     12.02 o
  -8  -5   5        0.28      -15.70     19.55 o
  -7  -5   5       27.57       29.65      8.60 o
  -6  -5   5      336.26      287.27     13.71 o
  -5  -5   5      112.68      105.49      9.23 o
  -4  -5   5      476.91      458.54      8.61 o
  -3  -5   5      227.65      249.60      6.30 o
  -2  -5   5      599.46      669.37     10.35 o
  -1  -5   5       69.29       75.97      2.97 o
   0  -5   5     4647.37     4563.95     50.96 o
   1  -5   5     1210.99     1319.93     23.14 o
   2  -5   5      254.99      251.08      4.76 o
   3  -5   5      279.27      271.32      8.59 o
   4  -5   5       92.75      110.71      5.28 o
   5  -5   5      112.23      123.52     12.39 o
   6  -5   5        5.11       -0.45      4.57 o
   7  -5   5        0.47       -1.63      4.59 o
   8  -5   5       13.13        9.49      5.19 o
   9  -5   5        4.35        5.68      7.40 o
  10  -5   5        9.25       11.72      8.81 o
 -10  -4   5        0.04       -4.91      8.66 o
  -9  -4   5        1.89       13.91      5.54 o
  -8  -4   5       36.42       59.14     17.46 o
  -7  -4   5      419.80      420.60     17.94 o
  -6  -4   5       48.81       45.96     11.24 o
  -5  -4   5      413.94      425.88     13.23 o
  -4  -4   5      514.73      519.13     14.22 o
  -3  -4   5     4901.19     4896.30     70.03 o
  -2  -4   5     2350.95     2568.79     35.17 o
  -1  -4   5      524.88      498.14      7.97 o
   0  -4   5      202.79      177.07      4.15 o
   1  -4   5     4706.49     4679.01     61.80 o
   2  -4   5      325.29      326.31      7.07 o
   3  -4   5      278.33      304.90      6.90 o
   4  -4   5       37.96       27.23      2.84 o
   5  -4   5     1043.00     1036.22     25.57 o
   6  -4   5      311.57      308.90     11.35 o
   7  -4   5        2.27       -1.03      4.51 o
   8  -4   5        2.13        1.08      6.51 o
   9  -4   5        5.27       23.56      8.27 o
  10  -4   5       20.37       28.00      9.98 o
 -10  -3   5        0.63      -10.01     17.01 o
  -9  -3   5        2.50        0.19      7.69 o
  -8  -3   5       46.05       40.47      9.16 o
  -7  -3   5        8.80       21.16      6.41 o
  -6  -3   5      289.27      280.55     10.56 o
  -5  -3   5      374.11      363.56     11.53 o
  -4  -3   5       65.94       74.90      5.15 o
  -3  -3   5      264.56      265.55      6.09 o
  -2  -3   5      247.68      258.18     11.81 o
  -1  -3   5     2674.41     2761.36     40.23 o
   0  -3   5     2730.94     2761.18     40.39 o
   1  -3   5        1.72        2.02      0.99 o
   2  -3   5      181.57      185.76     12.39 o
   3  -3   5       89.64       99.19      7.24 o
   4  -3   5      202.80      178.90      6.08 o
   5  -3   5        0.04        2.00      4.07 o
   6  -3   5       10.00       13.93      4.63 o
   7  -3   5        3.15        2.98      9.49 o
   8  -3   5       49.00       51.23      8.70 o
   9  -3   5        8.28        3.99      5.87 o
  10  -3   5       21.19       25.37      9.63 o
 -10  -2   5        7.54        5.27      8.47 o
  -9  -2   5       82.24       55.89     10.25 o
  -8  -2   5        4.68        5.34      6.44 o
  -7  -2   5      159.36      172.39     17.19 o
  -6  -2   5      319.93      335.02     13.16 o
  -5  -2   5      771.83      711.04     17.15 o
  -4  -2   5      267.76      257.15      7.56 o
  -3  -2   5        5.14        0.65      1.56 o
  -2  -2   5     1988.53     1833.99     27.26 o
  -1  -2   5     4883.41     4727.09     67.27 o
   0  -2   5       79.67       82.92      3.49 o
   1  -2   5      137.15      130.93      5.72 o
   2  -2   5      789.28      826.10     13.33 o
   3  -2   5     7844.28     8178.05    146.31 o
   4  -2   5     1623.10     1739.35     33.37 o
   5  -2   5       71.26       72.13      4.68 o
   6  -2   5        1.68        2.19      3.22 o
   7  -2   5      139.87      147.44      6.43 o
   8  -2   5       77.44       69.45     10.05 o
   9  -2   5        4.38       -2.12     13.47 o
  10  -2   5        0.67        7.44     20.24 o
 -11  -1   5        1.13       -5.23      8.75 o
 -10  -1   5       15.45       28.25      8.66 o
  -9  -1   5        0.13        7.62     12.75 o
  -8  -1   5       67.11       75.81      8.07 o
  -7  -1   5      125.82       96.53      9.43 o
  -6  -1   5       97.29       90.26      6.74 o
  -5  -1   5        9.44       15.05      3.10 o
  -4  -1   5      242.23      217.57     11.31 o
  -3  -1   5      330.78      338.61      9.23 o
  -2  -1   5     3678.68     3679.50     52.91 o
  -1  -1   5       82.50       76.57      3.29 o
   0  -1   5      239.88      238.66      5.68 o
   1  -1   5     4658.89     4594.56     72.89 o
   2  -1   5       17.42       17.35      1.81 o
   3  -1   5      649.63      675.59     14.80 o
   4  -1   5       69.17       72.88      4.38 o
   5  -1   5       65.80       58.77      5.31 o
   6  -1   5      414.75      442.15     14.29 o
   7  -1   5       85.87      103.01     10.79 o
   8  -1   5       94.92       78.59     18.65 o
   9  -1   5        1.84       15.66      9.78 o
  10  -1   5        1.94       -9.44     10.95 o
 -11   0   5        4.40       -5.73      8.98 o
 -10   0   5        6.32       12.72      7.51 o
  -9   0   5       10.33        9.09      6.85 o
  -8   0   5       42.41       53.26      6.82 o
  -7   0   5       57.24       64.90      6.12 o
  -6   0   5       77.42       81.08     12.02 o
  -5   0   5      233.56      270.39      7.02 o
  -4   0   5      467.82      459.48     11.21 o
  -3   0   5      776.03      776.92     17.75 o
  -2   0   5      231.89      232.95      5.47 o
  -1   0   5      687.53      650.83     12.15 o
   0   0   5     2410.96     2198.35     39.18 o
   1   0   5     1959.09     2027.16     33.57 o
   2   0   5     2932.37     3145.16     45.64 o
   3   0   5      617.47      639.24     15.95 o
   4   0   5       54.23       59.25      7.37 o
   5   0   5      474.54      502.37     20.00 o
   6   0   5       44.09       44.77     11.44 o
   7   0   5       16.29       18.50      8.32 o
   8   0   5        0.36        3.59      9.31 o
   9   0   5        2.55       16.85     10.62 o
  10   0   5        1.32       12.82     11.44 o
 -11   1   5        2.66      -13.04     27.37 o
 -10   1   5       16.06       37.45     10.70 o
  -9   1   5       16.90       22.82      8.49 o
  -5   1   5      549.72      535.32     13.64 o
  -4   1   5      803.77      775.32     13.79 o
  -3   1   5      228.84      222.31      9.27 o
  -2   1   5      741.58      760.12     13.53 o
  -1   1   5     1419.06     1494.64     24.81 o
   0   1   5     1271.08     1258.81     23.68 o
   1   1   5      300.06      350.22      8.15 o
   2   1   5      217.32      213.70      5.47 o
   3   1   5      212.45      215.26      5.34 o
   4   1   5      587.92      575.27     21.67 o
   5   1   5       99.47      123.48     17.57 o
   6   1   5      213.05      197.16     13.94 o
   7   1   5       26.30       18.13      9.20 o
   8   1   5        2.42       -8.98      8.98 o
   9   1   5        4.16       -4.52     10.39 o
  10   1   5        0.58       -0.52     23.49 o
 -11   2   5        4.13      -20.58     34.28 o
 -10   2   5        1.61        6.48      8.95 o
  -7   2   5       59.03       45.22     11.15 o
  -6   2   5      209.97      240.51     19.38 o
  -5   2   5       29.46       26.51      3.60 o
  -4   2   5      371.69      393.77      9.38 o
  -3   2   5      179.26      171.85      8.24 o
  -2   2   5      611.36      572.80     10.05 o
  -1   2   5     1939.36     1868.26     30.72 o
   0   2   5      773.01      812.36     16.56 o
   1   2   5     1030.65     1035.02     19.05 o
   2   2   5      697.15      678.47     13.53 o
   3   2   5      822.47      829.10     14.45 o
   4   2   5      124.86      118.54     10.70 o
   5   2   5       20.78       26.86      8.40 o
   6   2   5       89.98       82.14     18.32 o
   7   2   5        4.52       16.92     11.80 o
   8   2   5        3.99        9.84      9.99 o
   9   2   5        2.59       -0.93     11.48 o
 -11   3   5        5.61      -14.29     45.22 o
  -9   3   5        0.21        1.02     12.05 o
  -8   3   5        0.24       13.02     10.81 o
  -7   3   5       52.93       52.60     12.41 o
  -6   3   5      169.22      166.87      9.61 o
  -5   3   5        5.64       10.26      6.37 o
  -4   3   5        6.21       11.17      3.62 o
  -3   3   5     1689.52     1693.14     32.24 o
  -2   3   5       23.97       29.55      2.86 o
  -1   3   5     1816.18     1899.79     26.90 o
   0   3   5      101.58       82.29      4.57 o
   1   3   5      502.35      541.83     12.60 o
   2   3   5     1924.27     1814.55     31.58 o
   3   3   5        4.31       10.22      4.80 o
   4   3   5      172.19      158.15     12.66 o
   5   3   5        6.87       -0.87      7.80 o
   6   3   5        7.11        3.83      9.09 o
   7   3   5       14.47       10.49     12.99 o
   8   3   5        0.15       -1.41     16.38 o
   9   3   5        3.43       11.88     23.03 o
  -9   4   5       10.22       12.91     13.12 o
  -8   4   5        9.18        6.80     11.83 o
  -7   4   5        6.59        7.24      5.78 o
  -6   4   5        0.60       -5.14      5.37 o
  -5   4   5        1.94        6.69      4.11 o
  -4   4   5      322.72      329.26     12.79 o
  -3   4   5        1.83        0.76      2.48 o
  -2   4   5      441.38      428.74     11.36 o
  -1   4   5        9.20       10.59      2.37 o
   0   4   5        2.64        1.84      3.02 o
   1   4   5     1022.76      989.56     19.28 o
   2   4   5        4.20        6.54      4.49 o
   3   4   5      110.51      124.78      7.26 o
   4   4   5      271.52      232.06     10.32 o
   5   4   5        6.17       -6.02      9.62 o
   6   4   5       35.40       42.27     13.50 o
   7   4   5        0.40       -3.49     10.46 o
   8   4   5        0.61       -1.92     11.77 o
 -10   5   5        0.02       -8.50     13.52 o
  -9   5   5       16.62       17.03      7.57 o
  -8   5   5        3.74        4.01      7.04 o
  -7   5   5       12.30        4.51      6.41 o
  -6   5   5       16.01       27.82      5.98 o
  -5   5   5      161.53      160.78     16.03 o
  -4   5   5       54.85       53.07      7.23 o
  -3   5   5      134.13      150.29      9.17 o
  -2   5   5      126.18      131.34      4.70 o
  -1   5   5      614.66      628.85     11.98 o
   0   5   5       93.21      106.02      5.41 o
   1   5   5      623.34      676.31     15.13 o
   2   5   5       19.25       12.00      5.09 o
   3   5   5        2.37       -5.85      5.85 o
   4   5   5        4.17        6.82      8.85 o
   5   5   5       39.15       33.29     11.46 o
   6   5   5        7.12        4.67     10.37 o
   7   5   5        0.05        9.23     11.72 o
   8   5   5        6.32      -10.85     12.76 o
 -10   6   5        0.35       -4.22      8.50 o
  -9   6   5        7.07        7.24      8.10 o
  -8   6   5        2.11        6.44     11.24 o
  -7   6   5       29.89       24.54      7.83 o
  -6   6   5        2.43        3.15      6.71 o
  -5   6   5       78.18       87.87      9.14 o
  -4   6   5       70.19       62.61     28.99 o
  -3   6   5        0.99        1.06      2.68 o
  -2   6   5       59.43       63.17      4.12 o
  -1   6   5       84.83       80.52      5.32 o
   0   6   5      225.11      218.69      6.73 o
   1   6   5       10.22       11.36      4.09 o
   2   6   5      474.59      460.39     15.13 o
   3   6   5       70.97       57.50      7.85 o
   4   6   5       25.65       25.40      6.62 o
   5   6   5        5.48       12.02     10.72 o
   6   6   5        0.09      -10.89     10.92 o
   7   6   5        6.30       31.77     13.78 o
   8   6   5        1.25       19.52     15.05 o
 -10   7   5        0.47       14.00     13.49 o
  -9   7   5        0.05       -2.86      8.62 o
  -8   7   5        3.28       -7.34      8.08 o
  -7   7   5       28.80       32.09      8.77 o
  -6   7   5       12.04        3.79      5.90 o
  -5   7   5       62.87       52.92      8.48 o
  -4   7   5       38.92       42.44      8.93 o
  -3   7   5       53.42       52.16      4.90 o
  -2   7   5      345.90      335.55     10.66 o
  -1   7   5       84.04       97.29      6.66 o
   0   7   5        1.82        9.14      7.92 o
   1   7   5      122.00      114.08      8.82 o
   2   7   5       52.62       61.42      8.40 o
   3   7   5       41.71       57.14     11.05 o
   4   7   5        0.24       -4.47      6.32 o
   5   7   5        5.76       -0.52      5.49 o
   6   7   5        9.85        5.74     13.10 o
   7   7   5       17.25       11.47     13.75 o
 -10   8   5        3.22        6.87     10.18 o
  -9   8   5        5.34        4.70      9.79 o
  -8   8   5        3.49        7.73      9.30 o
  -7   8   5       12.48        4.61      9.49 o
  -6   8   5        2.90       10.61     13.64 o
  -5   8   5        9.14       11.42      5.14 o
  -4   8   5        1.85        4.28      7.07 o
  -3   8   5       21.87       15.18      7.95 o
  -2   8   5        9.52       15.33      5.02 o
  -1   8   5       50.80       50.16      5.86 o
   0   8   5       99.06       93.77      6.67 o
   1   8   5      124.35      108.21     10.17 o
   2   8   5       39.57       38.89      8.32 o
   3   8   5       36.13       36.99      7.52 o
   4   8   5        1.35       -6.45      6.89 o
   5   8   5        1.00       -6.13      9.84 o
   6   8   5        2.33       -1.47     13.02 o
  -9   9   5        2.76       14.33     18.60 o
  -8   9   5        0.26        4.66     10.08 o
  -7   9   5        0.00       14.06      5.83 o
  -6   9   5        6.12       -6.56      8.12 o
  -5   9   5        0.31       -0.81      9.54 o
  -4   9   5       46.77       43.96     12.04 o
  -3   9   5        8.87       15.37      5.72 o
  -2   9   5        5.25        6.34      5.92 o
  -1   9   5       60.02       67.57      7.56 o
   0   9   5      138.21      146.00     12.65 o
   1   9   5       49.94       50.31     13.74 o
   2   9   5       11.19       16.20      8.60 o
   3   9   5        6.66        6.19      7.99 o
   4   9   5       22.68       23.49     15.88 o
   5   9   5       41.85       39.28      9.38 o
   6   9   5        2.95       15.54     28.31 o
  -9  10   5        4.01       -0.92     10.22 o
  -8  10   5        0.50       -4.15      9.88 o
  -7  10   5        1.89       -3.08      9.80 o
  -6  10   5        4.58       12.69      8.56 o
  -5  10   5        4.29        4.73      9.09 o
  -4  10   5        2.21       12.30      8.82 o
  -3  10   5        0.38       -5.47      5.47 o
  -2  10   5       14.18        8.48      6.50 o
  -1  10   5       80.41       72.08      8.98 o
   0  10   5        0.19        1.33      8.51 o
   1  10   5       19.45       10.74     10.82 o
   2  10   5        2.22       -3.85      8.69 o
   3  10   5        0.02       -4.33     11.48 o
   4  10   5        0.39       10.10     10.15 o
   5  10   5        0.16       -6.04      8.31 o
  -8  11   5        0.01       -0.42      9.82 o
  -7  11   5        0.01        0.78      7.26 o
  -6  11   5       21.75       31.43     10.98 o
  -5  11   5        1.21        9.19      9.76 o
  -4  11   5        1.58        3.82      9.08 o
  -3  11   5       35.52       28.61     10.38 o
  -2  11   5       89.59       79.19      9.17 o
  -1  11   5       31.47       33.00     14.17 o
   0  11   5        1.24        2.51      9.45 o
   1  11   5        3.87        7.84      9.14 o
   2  11   5        7.92       -9.53      9.53 o
   3  11   5       27.09       21.41      8.90 o
   4  11   5        3.67        6.75     10.96 o
  -7  12   5        0.21        4.61     10.24 o
  -6  12   5        0.08       -5.77     17.49 o
  -5  12   5        0.56        7.17     10.28 o
  -4  12   5        0.03       -1.84     13.76 o
  -3  12   5        5.80       -0.64      9.37 o
  -2  12   5        0.44      -10.46     11.30 o
  -1  12   5        4.12       16.87     10.46 o
   0  12   5        2.60       12.00     16.20 o
   1  12   5        0.27       -4.23     10.09 o
   2  12   5        0.03       -0.20     11.86 o
  -6  13   5        0.34        8.81      9.99 o
  -5  13   5        1.47        1.52      9.82 o
  -4  13   5       25.98       16.20     10.93 o
  -3  13   5       13.20       12.52     14.83 o
  -2  13   5        4.50       -7.83     12.59 o
  -1  13   5        2.76       -9.85     10.41 o
   0  13   5        3.93       12.84     10.30 o
   1  13   5        7.94       10.42     11.95 o
  -1 -17   6        0.24        4.65     11.00 o
   0 -17   6        0.75        6.18     10.97 o
   1 -17   6        0.13       15.82     13.21 o
   2 -17   6        1.87       12.72      8.66 o
   3 -17   6        5.47        1.63     11.46 o
   4 -17   6        3.30       12.82     11.80 o
   5 -17   6        2.57       12.16     10.80 o
  -2 -16   6        5.44       10.19     11.03 o
  -1 -16   6        6.81       29.63     11.93 o
   0 -16   6       15.88        3.86      8.49 o
   1 -16   6        5.65        1.01      9.46 o
   2 -16   6       12.82       28.27      8.04 o
   3 -16   6        0.02       -7.94     10.47 o
   4 -16   6       23.45       23.28     11.37 o
   5 -16   6       20.64        7.99     10.84 o
   6 -16   6        3.56       -6.65      9.72 o
  -4 -15   6       11.54       12.12     14.35 o
  -3 -15   6        1.16       15.17     21.88 o
  -2 -15   6        1.13        4.91     10.67 o
  -1 -15   6        6.14        4.49     10.22 o
   0 -15   6        5.39       -7.98      7.98 o
   1 -15   6       33.54       38.45      8.39 o
   2 -15   6        4.85       -3.95      6.78 o
   3 -15   6        3.26       10.76      9.99 o
   4 -15   6        0.03       -9.88     12.73 o
   5 -15   6        2.40        8.82     13.43 o
   6 -15   6        0.02       -8.97      8.97 o
   7 -15   6        0.04       12.94      9.03 o
  -5 -14   6       12.15       11.80     10.89 o
  -4 -14   6        2.01        2.55      9.77 o
  -3 -14   6       36.25       36.68     15.56 o
  -2 -14   6       94.57      119.70     14.12 o
  -1 -14   6       94.48       71.32     12.69 o
   0 -14   6        3.07       -2.07      7.47 o
   1 -14   6       12.48       -8.71      8.71 o
   2 -14   6      196.92      192.11     11.41 o
   3 -14   6      142.99      142.76     14.37 o
   4 -14   6       20.26        2.59      9.12 o
   5 -14   6        1.47        7.54      8.97 o
   6 -14   6        1.39        2.89      8.50 o
   7 -14   6        8.14        1.93      9.69 o
   8 -14   6        2.49       10.01     11.06 o
  -6 -13   6        4.14       61.15     29.56 o
  -5 -13   6        2.35        1.65     10.19 o
  -4 -13   6       14.46       -0.34     10.73 o
  -3 -13   6        0.09       -4.47     10.49 o
  -2 -13   6       25.83       19.65     10.35 o
  -1 -13   6       70.66       68.96      8.59 o
   0 -13   6       67.23       52.35      7.14 o
   1 -13   6        1.96        3.50      5.75 o
   2 -13   6        4.77        8.66      6.17 o
   3 -13   6       11.66        5.51      8.15 o
   4 -13   6        8.64       13.81      9.00 o
   5 -13   6        0.86       -0.21     13.50 o
   6 -13   6        2.80       -0.97      8.27 o
   7 -13   6        6.63       10.39      9.33 o
   8 -13   6        2.95       -8.58      9.07 o
   9 -13   6        2.24        4.90      7.66 o
  -6 -12   6        1.33       25.36     17.99 o
  -5 -12   6       73.56       69.69     10.10 o
  -4 -12   6      114.66      118.05     10.20 o
  -3 -12   6      150.55      160.64     12.58 o
  -2 -12   6       40.11       39.46      9.89 o
  -1 -12   6        0.58        7.84      6.27 o
   0 -12   6      756.37      734.26     18.86 o
   1 -12   6      484.44      487.88     14.38 o
   2 -12   6      273.66      283.62     11.82 o
   3 -12   6        0.26       -1.24      6.73 o
   4 -12   6       20.06       20.28      7.91 o
   5 -12   6      164.32      173.39     17.08 o
   6 -12   6       10.15       18.70      8.85 o
   7 -12   6        0.13        0.44     11.54 o
   8 -12   6        0.03       -5.89      8.60 o
   9 -12   6        4.14        7.23      7.98 o
  -7 -11   6       12.74       12.81     11.74 o
  -6 -11   6        0.89        1.33     10.55 o
  -5 -11   6        1.52        0.74      6.37 o
  -4 -11   6       17.68       29.67      6.35 o
  -3 -11   6       36.21       35.31      5.56 o
  -2 -11   6      182.66      205.06     11.84 o
  -1 -11   6       76.59       69.94      6.73 o
   0 -11   6      288.85      304.84     11.22 o
   1 -11   6       22.39       18.06      5.50 o
   2 -11   6       17.59       19.92      5.07 o
   3 -11   6       14.93       18.05      7.47 o
   4 -11   6       18.55       31.12     11.38 o
   5 -11   6       41.39       32.66      8.22 o
   6 -11   6       11.26        7.30      7.36 o
   7 -11   6        6.50       13.84     15.10 o
   8 -11   6        2.26        3.61      8.17 o
   9 -11   6        0.12        2.39      8.56 o
  -8 -10   6        0.33        9.84     11.29 o
  -7 -10   6       58.59       54.52     12.61 o
  -6 -10   6      113.40      115.63     13.40 o
  -5 -10   6      178.66      218.24     11.02 o
  -4 -10   6       22.72       20.52      6.36 o
  -3 -10   6      105.20       99.64      6.63 o
  -2 -10   6      866.63      833.24     17.74 o
  -1 -10   6      501.74      504.74     11.38 o
   0 -10   6      719.53      723.24     17.57 o
   1 -10   6       17.35       12.38      4.20 o
   2 -10   6      281.09      284.05      8.90 o
   3 -10   6       91.81       90.41      9.33 o
   4 -10   6      140.05       88.87     24.90 o
   5 -10   6        0.87        9.87      6.47 o
   6 -10   6        7.68       16.98     13.33 o
   7 -10   6       20.55       44.22     15.32 o
   8 -10   6        0.22       -2.30      7.35 o
   9 -10   6        0.37       -6.19      9.25 o
  10 -10   6        0.88       -4.68     14.98 o
  -8  -9   6        0.35        7.68     10.50 o
  -7  -9   6       21.19       36.57     13.49 o
  -6  -9   6        5.17       18.98      9.64 o
  -5  -9   6       16.38       15.46      5.39 o
  -4  -9   6      105.86      119.43     11.84 o
  -3  -9   6       35.68       27.28      4.02 o
  -2  -9   6      465.18      483.48      9.93 o
  -1  -9   6       35.54       39.67      3.32 o
   0  -9   6       44.16       47.56      3.64 o
   1  -9   6        6.52        3.12      2.19 o
   2  -9   6        1.93        5.08      3.39 o
   3  -9   6        6.31        3.10      4.08 o
   4  -9   6       36.14       22.48     10.66 o
   5  -9   6       20.34       18.39     11.26 o
   6  -9   6       13.65       31.68     12.39 o
   7  -9   6        0.72       16.35      7.15 o
   8  -9   6        6.94       12.68      7.43 o
   9  -9   6       12.47        4.18      9.64 o
  10  -9   6        0.07       -5.32      9.04 o
  -9  -8   6       12.00        7.68      9.52 o
  -8  -8   6       21.15       26.90     15.86 o
  -7  -8   6       41.71       53.39     25.81 o
  -6  -8   6       37.78       34.62     10.49 o
  -5  -8   6       16.32       22.05      5.85 o
  -4  -8   6      738.12      690.08     14.64 o
  -3  -8   6      341.15      352.57      8.32 o
  -2  -8   6      958.72      953.61     13.60 o
  -1  -8   6      171.38      204.05      5.27 o
   0  -8   6      901.56      894.32     11.86 o
   1  -8   6     1067.08      980.68     20.79 o
   2  -8   6      631.97      647.80     11.12 o
   3  -8   6        1.91       11.33      4.34 o
   4  -8   6      484.86      492.86     28.72 o
   5  -8   6       49.87       64.49     14.62 o
   6  -8   6       31.49       40.71      7.20 o
   7  -8   6        0.31       -3.95      6.23 o
   8  -8   6        0.18       11.23     16.32 o
   9  -8   6        0.57        4.47      7.03 o
  10  -8   6        3.01       11.73      9.20 o
  -9  -7   6        6.42       13.55     10.24 o
  -8  -7   6        1.16       -3.81      9.15 o
  -7  -7   6        0.56       -4.96      8.87 o
  -6  -7   6       10.57        2.49      7.80 o
  -5  -7   6      172.19      167.28     11.87 o
  -4  -7   6      972.13      956.43     17.82 o
  -3  -7   6      142.62      136.25      5.80 o
  -2  -7   6      472.74      455.73      7.49 o
  -1  -7   6      438.05      412.87      6.83 o
   0  -7   6        7.68        3.13      1.93 o
   1  -7   6      692.32      707.38     11.85 o
   2  -7   6      289.33      302.97      6.24 o
   3  -7   6       75.79       64.66      4.48 o
   4  -7   6      150.30      149.37      7.37 o
   5  -7   6       32.69       52.24      7.37 o
   6  -7   6        4.26       -0.69      5.36 o
   7  -7   6       12.66       21.20      6.62 o
   8  -7   6        1.71       -5.11      8.86 o
   9  -7   6        1.33        2.08      8.25 o
  10  -7   6        2.75        5.32      9.24 o
  -9  -6   6        7.48       17.79     10.81 o
  -8  -6   6        0.29       -8.64     12.28 o
  -7  -6   6       50.28       49.96      9.79 o
  -6  -6   6       53.69       58.43     15.83 o
  -5  -6   6      230.80      235.72     12.87 o
  -4  -6   6      372.68      354.71     11.38 o
  -3  -6   6        8.54        2.50      3.13 o
  -2  -6   6      474.07      457.09      7.79 o
  -1  -6   6       72.60       62.66      2.94 o
   0  -6   6     5054.70     5180.33     61.18 o
   1  -6   6      456.04      493.52      8.87 o
   2  -6   6     2137.04     2225.89     33.12 o
   3  -6   6      266.68      283.53      8.19 o
   4  -6   6      301.67      281.41      7.26 o
   5  -6   6       90.03       97.16      6.93 o
   6  -6   6       28.45       40.90      6.54 o
   7  -6   6       11.35        9.95      5.92 o
   8  -6   6       14.86       17.05      6.68 o
   9  -6   6        2.26       -3.71      7.54 o
  10  -6   6        1.83        0.49      8.50 o
 -10  -5   6        0.47       -8.77      8.77 o
  -9  -5   6        0.26      -12.19     12.63 o
  -8  -5   6        1.18       -8.31      8.31 o
  -7  -5   6        6.64       -3.27      7.00 o
  -6  -5   6      313.94      265.28     29.72 o
  -5  -5   6        5.27       -0.40      4.74 o
  -4  -5   6       64.28       70.12      3.87 o
  -3  -5   6      625.09      606.11     12.55 o
  -2  -5   6      256.83      281.69      5.97 o
  -1  -5   6      169.29      185.27      4.73 o
   0  -5   6     2065.32     2168.77     28.53 o
   1  -5   6      245.22      259.95      6.65 o
   2  -5   6      151.84      142.86      4.13 o
   3  -5   6      212.96      196.84      6.83 o
   4  -5   6      183.08      206.28      6.06 o
   5  -5   6        1.07        1.80      2.42 o
   6  -5   6        6.29       -0.58      4.65 o
   7  -5   6       10.86       10.09      5.34 o
   8  -5   6       25.28       15.28      7.87 o
   9  -5   6        1.57       -4.92      7.84 o
  10  -5   6        0.01       14.78      9.82 o
 -10  -4   6        0.31       -6.48      8.78 o
  -9  -4   6        7.35        3.97      8.52 o
  -8  -4   6        6.90       13.92      8.46 o
  -7  -4   6      141.88      162.54     11.44 o
  -6  -4   6        9.24       13.10      6.96 o
  -5  -4   6        0.60       -4.25      4.25 o
  -4  -4   6      441.79      419.32     11.08 o
  -3  -4   6     1830.06     1820.53     27.67 o
  -2  -4   6     3123.03     3481.56     47.21 o
  -1  -4   6     2250.99     2337.77     32.46 o
   0  -4   6     2529.31     2784.05     35.85 o
   1  -4   6     3138.91     3110.58     45.41 o
   2  -4   6     2988.38     2804.96     41.41 o
   3  -4   6       46.08       57.84      4.14 o
   4  -4   6       91.93       97.43      5.12 o
   5  -4   6       70.13       76.76      6.19 o
   6  -4   6      133.43      135.83      8.87 o
   7  -4   6        4.81        4.73      5.11 o
   8  -4   6        9.24       11.64      7.53 o
   9  -4   6        7.33        2.00      8.93 o
  10  -4   6       31.50       15.42     10.68 o
 -10  -3   6        0.27        5.24     14.03 o
  -9  -3   6        0.12       -7.78      7.78 o
  -8  -3   6      178.34      160.83     15.05 o
  -7  -3   6       12.74        7.15     10.82 o
  -6  -3   6       34.02       33.94      5.93 o
  -5  -3   6      297.08      271.91     10.04 o
  -4  -3   6      175.45      177.71      6.72 o
  -3  -3   6      534.22      541.36      9.69 o
  -2  -3   6     2724.62     2853.93     42.12 o
  -1  -3   6     5076.67     5105.60     67.83 o
   0  -3   6       44.91       54.07      2.98 o
   1  -3   6      522.94      630.70     11.11 o
   2  -3   6       89.92       90.69      2.87 o
   3  -3   6      522.50      510.02     12.18 o
   4  -3   6       32.24       30.50      6.19 o
   5  -3   6        2.14        2.19      3.91 o
   6  -3   6      124.92      100.22      7.42 o
   7  -3   6        1.22        7.73      6.71 o
   8  -3   6       21.98       16.01      8.65 o
   9  -3   6        3.39        1.00      8.42 o
  10  -3   6        0.01       -3.38     10.48 o
 -10  -2   6        0.13        2.20      8.37 o
  -9  -2   6       50.48       58.58      9.65 o
  -8  -2   6       35.09       46.06      8.15 o
  -7  -2   6       55.81       79.87      6.53 o
  -6  -2   6       68.29       76.88      6.18 o
  -5  -2   6      559.15      577.21     15.38 o
  -4  -2   6     1649.84     1719.96     37.27 o
  -3  -2   6      354.59      365.88      8.30 o
  -2  -2   6     2572.77     2555.53     41.55 o
  -1  -2   6     4063.26     4172.30     59.93 o
   0  -2   6     1468.24     1450.41     24.36 o
   1  -2   6      600.29      652.01     32.54 o
   2  -2   6      551.20      633.61     11.04 o
   3  -2   6     1231.40     1273.81     30.03 o
   4  -2   6      237.27      252.17      9.75 o
   5  -2   6        1.63        2.47      4.47 o
   6  -2   6       10.95        8.43      6.68 o
   7  -2   6        0.88        9.40      7.49 o
   8  -2   6      156.08      148.63     38.96 o
   9  -2   6        6.74       22.17      9.57 o
  10  -2   6        0.64       15.06     19.47 o
 -10  -1   6       19.19       14.55      8.70 o
  -9  -1   6        0.24        7.88      7.64 o
  -8  -1   6        0.24        3.80      9.69 o
  -7  -1   6       36.72       31.75      4.73 o
  -6  -1   6      131.19      137.03      6.74 o
  -5  -1   6        6.32       13.08      4.12 o
  -4  -1   6      354.04      393.65     10.99 o
  -3  -1   6     1856.61     1975.45     35.42 o
  -2  -1   6     1106.74     1034.86     16.41 o
  -1  -1   6     1710.14     1806.04     25.30 o
   0  -1   6      289.87      259.25      6.47 o
   1  -1   6       74.72       70.38      3.78 o
   2  -1   6      537.47      527.86     12.21 o
   3  -1   6        4.61       13.00      3.24 o
   4  -1   6       79.54       84.32      8.34 o
   5  -1   6       39.82       42.95      7.59 o
   6  -1   6      161.12      160.96     20.26 o
   7  -1   6        1.70       -3.21     13.17 o
   8  -1   6        4.18        0.05      8.97 o
   9  -1   6        0.40        4.74     10.12 o
  10  -1   6        0.00       -1.06     24.72 o
 -11   0   6       11.85       15.34     13.06 o
 -10   0   6        8.02       13.67     11.71 o
  -9   0   6       35.48       62.42     12.29 o
  -8   0   6       45.83       59.36     10.96 o
  -7   0   6      157.97      191.02     14.82 o
  -6   0   6       70.63       62.35      8.54 o
  -5   0   6       13.62       10.55      4.43 o
  -4   0   6      725.46      702.13     16.90 o
  -3   0   6     1923.13     1772.77     37.70 o
  -2   0   6      249.81      243.08      6.57 o
  -1   0   6       38.23       49.04      3.19 o
   0   0   6     3371.32     3613.76     73.78 o
   1   0   6     6491.90     6623.33    104.78 o
   2   0   6      726.86      751.01     14.37 o
   3   0   6      222.21      205.14      5.33 o
   4   0   6      100.69      105.91      7.20 o
   5   0   6       75.83       82.51      9.68 o
   6   0   6      542.36      596.82     25.37 o
   7   0   6       15.57       30.37     15.11 o
   8   0   6        0.03        0.02     13.07 o
   9   0   6       16.15       12.44     20.53 o
  10   0   6        2.15       18.89     12.07 o
 -11   1   6        0.02      -12.11     16.15 o
 -10   1   6        0.60       25.29     11.87 o
  -9   1   6        3.61       -7.80      9.33 o
  -8   1   6       34.88       23.56      8.96 o
  -7   1   6        1.82       -6.87      6.87 o
  -6   1   6       67.12       81.03      9.33 o
  -5   1   6      380.03      413.27     21.08 o
  -4   1   6     1380.84     1316.84     35.96 o
  -3   1   6       43.89       48.39      5.60 o
  -2   1   6       96.70      105.29      3.37 o
  -1   1   6     1035.52      996.45     17.76 o
   0   1   6      472.68      457.18     10.85 o
   1   1   6      159.96      138.44      5.34 o
   2   1   6      192.56      165.96      8.17 o
   3   1   6        6.11        5.09      2.43 o
   4   1   6     1409.45     1424.73     43.77 o
   5   1   6       10.88       12.06     13.34 o
   6   1   6       69.35       73.91     11.03 o
   7   1   6        1.38       14.36      9.63 o
   8   1   6        2.33        0.39     10.29 o
   9   1   6        3.99       18.71     14.58 o
 -11   2   6        4.48       13.72     12.83 o
 -10   2   6        3.30       13.06     10.98 o
  -9   2   6        7.76        9.37      9.42 o
  -8   2   6       13.57       22.67      8.66 o
  -7   2   6        5.41        4.41      7.27 o
  -6   2   6       55.02       74.27      7.60 o
  -5   2   6      262.21      297.44     11.48 o
  -4   2   6       23.72       28.12      4.40 o
  -3   2   6       87.16       77.41      4.58 o
  -2   2   6       65.79       79.54      3.32 o
  -1   2   6     3701.96     3854.09     61.31 o
   0   2   6     1590.32     1678.54     31.57 o
   1   2   6       51.09       58.84      4.18 o
   2   2   6       88.29       88.35      5.02 o
   3   2   6      568.29      561.69     15.27 o
   4   2   6      464.11      488.03     14.10 o
   5   2   6       18.97       36.22      9.08 o
   6   2   6       21.17       15.60      9.65 o
   7   2   6       26.63       39.41     19.96 o
   8   2   6        7.02       19.90     11.64 o
   9   2   6        1.45        9.56     16.55 o
 -10   3   6        2.51       -0.33     10.75 o
  -9   3   6        0.54        5.82      9.46 o
  -8   3   6        3.13        5.21      6.81 o
  -7   3   6      104.71      112.47      9.28 o
  -6   3   6      314.66      329.83     11.08 o
  -5   3   6        1.28       -2.99      4.11 o
  -4   3   6        3.07        4.16      3.97 o
  -3   3   6      358.89      379.89     10.88 o
  -2   3   6      216.08      213.06      7.35 o
  -1   3   6      133.27      128.28      5.36 o
   0   3   6       39.71       36.00      4.05 o
   1   3   6      425.97      397.29     10.01 o
   2   3   6      837.50      792.93     19.91 o
   3   3   6       95.09       94.99      6.37 o
   4   3   6      348.53      341.54     12.38 o
   5   3   6        0.92       -1.65      7.81 o
   6   3   6       15.17       -0.72      9.50 o
   7   3   6       12.10       28.00     11.49 o
   8   3   6        0.29        0.31     14.68 o
   9   3   6        4.31       -2.43     12.16 o
 -10   4   6        0.07      -10.27     10.27 o
  -9   4   6       11.07        5.02      8.00 o
  -8   4   6        5.69       11.65      7.64 o
  -7   4   6        0.16       -4.94      9.11 o
  -6   4   6        1.42        1.47      4.66 o
  -5   4   6        4.33        8.45      4.92 o
  -4   4   6       10.61       16.20      4.60 o
  -3   4   6      533.24      543.70     16.37 o
  -2   4   6     1123.87     1137.51     21.66 o
  -1   4   6      386.50      424.54      9.35 o
   0   4   6       84.90       71.76      5.68 o
   1   4   6      228.06      202.30      8.47 o
   2   4   6      312.33      314.63     21.69 o
   3   4   6       22.04       14.91      6.06 o
   4   4   6        4.94       -3.62      4.86 o
   5   4   6       43.80       51.30     11.23 o
   6   4   6        4.45        7.45     13.10 o
   7   4   6        0.07       -2.97     11.07 o
   8   4   6        0.01       26.16     13.45 o
 -10   5   6        0.85       -9.16     11.24 o
  -9   5   6       10.51        8.86      8.81 o
  -8   5   6       31.61       21.14      8.53 o
  -7   5   6        0.15        1.15      7.08 o
  -6   5   6        0.20        1.50      6.83 o
  -5   5   6       89.23       97.27     12.43 o
  -4   5   6       59.20       51.97     12.04 o
  -3   5   6      180.44      168.99     12.09 o
  -2   5   6        8.75       11.90      3.31 o
  -1   5   6      175.79      186.76      7.00 o
   0   5   6      963.15      936.32     18.50 o
   1   5   6       27.37       18.37      4.38 o
   2   5   6      314.69      319.58     12.11 o
   3   5   6        4.97        8.34      4.19 o
   4   5   6       53.72       62.12      9.07 o
   5   5   6       39.13       37.95     14.02 o
   6   5   6        4.12       14.64     11.82 o
   7   5   6        3.12        8.63     12.02 o
   8   5   6        1.62       -5.13     13.57 o
 -10   6   6        0.17      -10.11     18.59 o
  -9   6   6        1.51       -2.61      9.04 o
  -8   6   6        0.54      -13.70     15.85 o
  -7   6   6        6.14        5.75      8.10 o
  -6   6   6        1.53        2.43      7.32 o
  -5   6   6        5.59        9.18      6.70 o
  -4   6   6      138.99      139.99     13.83 o
  -3   6   6       46.56       42.51      4.84 o
  -2   6   6        3.37        0.77      5.97 o
  -1   6   6       31.30       13.99      5.67 o
   0   6   6       28.22       37.16      5.62 o
   1   6   6       43.83       51.71      6.19 o
   2   6   6        0.33       -3.37      5.18 o
   3   6   6        0.05       -4.01      5.01 o
   4   6   6       10.52        8.80     13.27 o
   5   6   6        0.35        8.25     19.03 o
   6   6   6        2.42      -11.13     11.13 o
   7   6   6        6.93       12.73     28.22 o
 -10   7   6        2.11        1.20     19.76 o
  -9   7   6        0.46       -0.08      9.58 o
  -8   7   6        0.62        3.06      8.90 o
  -7   7   6       14.19       32.32      9.59 o
  -6   7   6        2.07       -6.50     12.69 o
  -5   7   6       36.26        7.47      8.01 o
  -4   7   6        0.81       -5.38      8.11 o
  -3   7   6       75.81       83.10      5.60 o
  -2   7   6      175.57      191.65      9.06 o
  -1   7   6        4.45       -2.04      4.58 o
   0   7   6      157.18      161.96     10.29 o
   1   7   6       20.53       20.81      7.50 o
   2   7   6       55.80       68.99      9.07 o
   3   7   6       60.88       82.11     10.70 o
   4   7   6       20.15       22.88      7.74 o
   5   7   6        5.23        0.18     11.46 o
   6   7   6        6.06       -7.55     13.77 o
   7   7   6        1.33        7.03     35.26 o
  -9   8   6        1.97        5.15     10.73 o
  -8   8   6        4.28        5.64      9.93 o
  -7   8   6        0.01       -1.47      8.37 o
  -6   8   6       11.41        7.36      8.95 o
  -5   8   6        3.92        8.80      8.04 o
  -4   8   6        4.65        6.65      7.77 o
  -3   8   6       10.45        6.23      5.42 o
  -2   8   6        1.48        7.80      5.69 o
  -1   8   6        7.12       11.21      5.19 o
   0   8   6       24.98       14.28     11.47 o
   1   8   6        5.89       14.12      9.71 o
   2   8   6        0.53       13.72      8.38 o
   3   8   6        7.21       -4.77      7.69 o
   4   8   6        2.51       -0.32     23.21 o
   5   8   6       11.32       13.24      7.75 o
   6   8   6        0.21       -3.37     12.92 o
  -9   9   6        0.82       -3.95     10.74 o
  -8   9   6        0.40       16.13     10.73 o
  -7   9   6       11.19        6.42      9.26 o
  -6   9   6        2.30        3.75      7.33 o
  -5   9   6       12.45        5.73     10.99 o
  -4   9   6       65.17       55.34     10.12 o
  -3   9   6       25.21       27.55      6.45 o
  -2   9   6       11.75        7.38      6.52 o
  -1   9   6        2.75       -4.87      5.10 o
   0   9   6        8.63       19.25      8.59 o
   1   9   6       41.09       47.23      9.91 o
   2   9   6        2.58        0.52      8.61 o
   3   9   6        0.41       -2.66      8.42 o
   4   9   6        5.09        5.40      9.91 o
   5   9   6        3.93        7.05     22.44 o
  -8  10   6        0.00        2.12      8.61 o
  -7  10   6        0.23       -2.78      8.84 o
  -6  10   6        0.02        4.78      9.44 o
  -5  10   6        0.00        5.98      8.86 o
  -4  10   6        0.54        4.63      9.06 o
  -3  10   6        0.35        2.66      6.54 o
  -2  10   6       16.36       19.88      7.39 o
  -1  10   6        2.09       -2.62     12.15 o
   0  10   6        3.17       -8.79      8.79 o
   1  10   6        0.71       -3.68      8.89 o
   2  10   6        0.97        3.55      9.44 o
   3  10   6        3.39        0.05      6.32 o
   4  10   6        2.70        3.40     20.53 o
  -7  11   6        0.01        7.59     10.18 o
  -6  11   6        7.53        4.65     10.34 o
  -5  11   6        0.80        0.51      9.87 o
  -4  11   6        1.52        4.18      9.42 o
  -3  11   6        4.98        7.62      6.26 o
  -2  11   6        1.97       -3.63      7.02 o
  -1  11   6        8.50       13.06      9.55 o
   0  11   6        1.67       -4.03      9.82 o
   1  11   6        0.63        3.64     10.43 o
   2  11   6        8.34        3.23      9.99 o
   3  11   6       14.55        6.92      6.42 o
  -6  12   6        0.09       -1.96     19.33 o
  -5  12   6        0.36       -6.12     10.16 o
  -4  12   6       12.71       15.44     11.12 o
  -3  12   6        8.38        8.82     10.31 o
  -2  12   6        0.14       -9.18     12.25 o
  -1  12   6        0.11       -7.95     10.01 o
   0  12   6        0.05        2.76     11.05 o
   1  12   6        0.06      -10.11     10.66 o
   2  12   6        0.47      -11.95     11.95 o
  -4  13   6        1.37      -11.47     11.96 o
  -2  13   6        0.09       -4.52     12.02 o
  -1  13   6        1.46       10.39     14.74 o
  -1 -17   7        4.75        7.20     10.94 o
   0 -17   7        3.37       -2.31     10.32 o
   1 -17   7        1.72        2.18     12.55 o
   2 -17   7        0.65       -7.83      7.83 o
   3 -17   7        1.74       -3.40     11.16 o
   4 -17   7        2.66       -4.01     10.97 o
   5 -17   7       12.18       -4.25     10.11 o
  -3 -16   7       29.98       28.07     11.48 o
  -2 -16   7       11.61        2.65     10.92 o
  -1 -16   7        0.48       -9.87      9.87 o
   0 -16   7       42.79       12.65     18.13 o
   1 -16   7       38.18       53.62     14.32 o
   2 -16   7       18.81       29.33      8.09 o
   3 -16   7        0.03       -2.75     10.88 o
   4 -16   7       12.65        8.01     10.39 o
   5 -16   7        0.07       -1.73     10.57 o
   6 -16   7        0.22       -0.29     19.29 o
  -4 -15   7        0.16        3.27     10.34 o
  -3 -15   7        2.69       -5.96     10.79 o
  -2 -15   7       14.03        8.79     10.98 o
  -1 -15   7       28.19       31.23     11.44 o
   0 -15   7        0.59       -0.30      7.57 o
   1 -15   7       10.22        2.50      7.41 o
   2 -15   7        2.30       10.19      6.93 o
   3 -15   7       10.07        8.49     11.38 o
   4 -15   7        2.13        0.46      9.65 o
   5 -15   7        1.07       10.10     14.48 o
   6 -15   7        1.31       -1.50      9.42 o
   7 -15   7        4.28       15.38      9.88 o
  -5 -14   7       15.86       28.79     11.50 o
  -4 -14   7       19.28       21.95     10.48 o
  -3 -14   7        1.98        1.61      9.84 o
  -2 -14   7       66.32       70.26     12.06 o
  -1 -14   7      112.06      117.64     14.37 o
   0 -14   7       56.77       59.16      9.68 o
   1 -14   7       11.08       13.14      7.29 o
   2 -14   7       53.85       49.64      7.80 o
   3 -14   7       40.88       48.26     11.17 o
   4 -14   7       16.18       10.22      9.48 o
   5 -14   7        1.61       -6.15      8.65 o
   6 -14   7        0.51        5.69      6.05 o
   7 -14   7        7.65        9.92      9.90 o
   8 -14   7       17.84       37.41      8.81 o
  -6 -13   7        0.45       19.43     26.55 o
  -5 -13   7        2.43       11.66      9.38 o
  -4 -13   7       21.32       15.32     12.60 o
  -3 -13   7       11.35        0.28      9.03 o
  -2 -13   7        0.11       -7.93      9.29 o
  -1 -13   7        5.44        7.86      7.00 o
   0 -13   7        5.81        3.21      5.96 o
   1 -13   7        2.33        3.81      5.63 o
   2 -13   7       61.88       84.61     12.60 o
   3 -13   7       11.94       11.88      8.70 o
   4 -13   7        7.54        7.27      8.15 o
   5 -13   7        0.09        0.01      7.19 o
   6 -13   7        0.07       -8.30      8.30 o
   7 -13   7        9.42       20.20     14.85 o
   8 -13   7        4.32        0.02      7.50 o
   9 -13   7        0.32        3.51      7.74 o
  -6 -12   7       18.23       20.83     11.84 o
  -5 -12   7       12.17       17.00     11.96 o
  -4 -12   7       79.58       81.06     12.36 o
  -3 -12   7      199.32      200.62     15.13 o
  -2 -12   7      120.84      135.99     13.63 o
  -1 -12   7        7.92        2.30      6.25 o
   0 -12   7      428.65      430.28     13.62 o
   1 -12   7      353.87      356.50     16.90 o
   2 -12   7       27.60       24.46      5.78 o
   3 -12   7        1.41       -6.36      6.36 o
   4 -12   7       30.54       31.86      8.38 o
   5 -12   7       37.22       48.11      9.44 o
   6 -12   7       54.20       46.86      9.60 o
   7 -12   7        0.30        0.09      6.59 o
   8 -12   7        0.80       -6.84      6.84 o
   9 -12   7        2.70        0.78      9.14 o
  -7 -11   7        0.26        6.60     15.55 o
  -6 -11   7       10.70       10.18     11.12 o
  -5 -11   7       16.89       18.91      6.82 o
  -4 -11   7       11.79        9.74      5.98 o
  -3 -11   7      109.61      109.12      7.89 o
  -2 -11   7       12.08       12.49      5.30 o
  -1 -11   7       58.67       61.17      6.56 o
   0 -11   7       45.72       36.51      5.54 o
   1 -11   7      323.03      315.30     11.66 o
   2 -11   7      167.77      169.51     10.47 o
   3 -11   7        2.20        1.90     11.45 o
   4 -11   7        5.54       -1.38      4.15 o
   5 -11   7       13.12       21.51      7.61 o
   6 -11   7        3.55        5.24      7.70 o
   7 -11   7        0.06       -1.68     10.90 o
   8 -11   7        0.02        4.33      8.54 o
   9 -11   7        1.47       -6.72     19.17 o
  -8 -10   7        5.39        3.11     11.06 o
  -7 -10   7        8.45        9.45     10.39 o
  -6 -10   7       35.15       53.62     11.09 o
  -5 -10   7      125.20      114.88     10.07 o
  -4 -10   7       21.19       14.74      7.58 o
  -3 -10   7       28.01       28.08      4.55 o
  -2 -10   7      774.07      726.19     13.72 o
  -1 -10   7     1713.57     1736.76     23.79 o
   0 -10   7      350.16      351.48     10.16 o
   1 -10   7        1.29        1.35      2.95 o
   2 -10   7       27.52       29.09      4.86 o
   3 -10   7      788.92      802.01     27.56 o
   4 -10   7      106.03      134.58     10.76 o
   5 -10   7       15.25       20.73     12.10 o
   6 -10   7       30.27       31.47     15.99 o
   7 -10   7       57.61       83.32     10.61 o
   8 -10   7        1.10        3.22      7.93 o
   9 -10   7        0.59       -0.97      8.10 o
  10 -10   7        0.18       -7.93      7.93 o
  -8  -9   7        1.32        4.50     10.64 o
  -7  -9   7        0.58        2.72      9.94 o
  -6  -9   7        0.46        1.53      9.13 o
  -5  -9   7       21.43       22.47      5.70 o
  -4  -9   7      112.55      118.59      8.58 o
  -3  -9   7       49.11       61.70      4.82 o
  -2  -9   7        1.40       -2.22      3.36 o
  -1  -9   7       97.76       92.97      4.26 o
   0  -9   7      199.00      205.00      6.16 o
   1  -9   7      378.18      356.32     13.30 o
   2  -9   7      151.16      146.02      5.88 o
   3  -9   7      121.81      104.48      9.59 o
   4  -9   7        5.40       -6.47      6.59 o
   5  -9   7        2.74        5.10      6.65 o
   6  -9   7       49.04       37.45      7.94 o
   7  -9   7        6.19        9.37      7.21 o
   8  -9   7        3.51       19.22      7.69 o
   9  -9   7        0.32       -0.89      7.72 o
  10  -9   7        0.46       -6.35      9.65 o
  -9  -8   7       14.43       29.89     10.69 o
  -8  -8   7       13.97       23.86     10.41 o
  -7  -8   7       47.28       58.71     11.28 o
  -6  -8   7        6.95        6.32      8.10 o
  -5  -8   7       22.38       14.70      4.78 o
  -4  -8   7     1112.65     1119.11     20.71 o
  -3  -8   7      610.35      608.74     11.54 o
  -2  -8   7     1150.09     1183.81     17.07 o
  -1  -8   7        5.62        5.32      2.60 o
   0  -8   7      373.55      330.09      6.18 o
   1  -8   7     1327.42     1316.00     21.82 o
   2  -8   7        3.90        5.06      2.92 o
   3  -8   7      462.61      460.08     12.37 o
   4  -8   7       59.09       67.85      8.12 o
   5  -8   7      380.87      420.61     17.43 o
   6  -8   7        2.00        4.19      6.18 o
   7  -8   7       13.14       21.17      7.12 o
   8  -8   7       14.29        3.85      7.44 o
   9  -8   7        2.73        4.49      8.21 o
  10  -8   7        4.18       -9.00      9.00 o
  -9  -7   7        1.67       10.91      9.87 o
  -8  -7   7        0.22       -3.32     11.18 o
  -7  -7   7       13.90        5.96      8.86 o
  -6  -7   7      128.49      125.53     11.63 o
  -5  -7   7        2.03        2.11      3.28 o
  -4  -7   7      683.10      705.31     14.54 o
  -3  -7   7      193.84      197.35      7.56 o
  -2  -7   7      562.72      556.88      9.11 o
  -1  -7   7      194.31      207.77      5.01 o
   0  -7   7       17.52       14.73      2.37 o
   1  -7   7      877.62      903.43     14.54 o
   2  -7   7        3.51        5.34      2.56 o
   3  -7   7       13.68       25.65      4.76 o
   4  -7   7      135.92      107.76      8.79 o
   5  -7   7       11.02        2.46      6.14 o
   6  -7   7        2.54        4.63      5.90 o
   7  -7   7        7.75        8.97      6.47 o
   8  -7   7        0.04        7.24      7.13 o
   9  -7   7        1.09        2.89      8.88 o
  10  -7   7        0.97       -2.00      9.59 o
  -9  -6   7        4.58        8.56      9.79 o
  -8  -6   7        1.11       -3.13      6.34 o
  -7  -6   7        2.47       -8.27     13.44 o
  -6  -6   7      306.28      320.10     15.36 o
  -5  -6   7      324.33      365.83     18.43 o
  -4  -6   7     1417.34     1366.80     24.81 o
  -3  -6   7        2.25        0.03      3.40 o
  -2  -6   7      293.63      289.45      6.83 o
  -1  -6   7     1818.94     1776.50     24.35 o
   0  -6   7     2647.75     2618.75     32.29 o
   1  -6   7       91.17       87.04      5.90 o
   2  -6   7      570.97      569.72      9.69 o
   3  -6   7      388.03      401.68     12.32 o
   4  -6   7      179.50      180.19      9.13 o
   5  -6   7       75.75       87.81      8.83 o
   6  -6   7        0.56        0.78      5.62 o
   7  -6   7        4.74       13.78      7.27 o
   8  -6   7       16.04       14.76      8.87 o
   9  -6   7        0.39       -3.63      8.49 o
  10  -6   7        1.79       -4.34      9.41 o
 -10  -5   7        0.26       -8.63      8.63 o
  -9  -5   7        0.67        7.74      9.14 o
  -8  -5   7       24.18       31.80     15.79 o
  -7  -5   7       34.38       36.80      8.58 o
  -6  -5   7      581.41      564.45     25.45 o
  -5  -5   7      112.35      132.35     15.52 o
  -4  -5   7       50.83       52.15      4.20 o
  -3  -5   7      957.74      941.77     17.87 o
  -2  -5   7       70.18       73.45      3.75 o
  -1  -5   7      816.61      941.65     14.93 o
   0  -5   7      386.58      417.80      7.59 o
   1  -5   7      603.46      572.63      9.79 o
   2  -5   7     1974.38     1906.50     26.35 o
   3  -5   7      167.59      185.11      7.05 o
   4  -5   7       29.76       48.10      5.79 o
   5  -5   7       27.46       22.42      5.65 o
   6  -5   7       14.54       12.75      5.93 o
   7  -5   7        5.85        3.94     11.96 o
   8  -5   7        2.15        4.18      8.91 o
   9  -5   7        0.08       -8.11      8.76 o
  10  -5   7        2.60       -9.93      9.93 o
 -10  -4   7        0.04       19.54     15.98 o
  -9  -4   7       13.50        6.81      9.06 o
  -8  -4   7       34.35       37.59      8.93 o
  -7  -4   7        5.91       16.88      7.95 o
  -6  -4   7      539.96      563.89     20.82 o
  -5  -4   7       24.12        7.44      7.84 o
  -4  -4   7      532.84      496.51      9.40 o
  -3  -4   7       67.23       62.72      3.59 o
  -2  -4   7     2961.64     2993.91     41.17 o
  -1  -4   7      467.17      476.49      8.90 o
   0  -4   7      349.76      312.57      7.20 o
   1  -4   7      495.44      493.26      9.73 o
   2  -4   7      328.26      305.07      6.28 o
   3  -4   7      431.47      394.51     10.62 o
   4  -4   7        8.37        2.63      4.64 o
   5  -4   7        9.71       13.74      4.66 o
   6  -4   7      122.81      168.71      9.39 o
   7  -4   7        0.81       10.90      7.15 o
   8  -4   7       13.05        2.23      8.66 o
   9  -4   7        2.04       10.05      9.97 o
  10  -4   7        2.98       -9.74     10.42 o
 -10  -3   7        1.68       -7.40      8.66 o
  -9  -3   7       13.48        5.44      6.66 o
  -8  -3   7      181.27      200.32     13.89 o
  -7  -3   7       38.80       21.54      7.54 o
  -6  -3   7       33.39       39.40      7.50 o
  -5  -3   7       87.89       85.98      6.64 o
  -4  -3   7      171.86      152.79     11.73 o
  -3  -3   7      685.91      707.88     13.47 o
  -2  -3   7      259.52      249.88      6.22 o
  -1  -3   7      275.88      231.43      7.00 o
   0  -3   7      394.22      374.28      7.80 o
   1  -3   7      101.26      121.03      6.33 o
   2  -3   7      235.13      265.99      6.30 o
   3  -3   7        6.09        5.92      3.21 o
   4  -3   7       84.35      105.39      7.08 o
   5  -3   7       47.44       32.07      5.36 o
   6  -3   7       33.83       28.96      6.24 o
   7  -3   7        1.79        0.49      7.31 o
   8  -3   7        0.32        5.34     13.76 o
   9  -3   7        0.25       -4.39      9.08 o
  10  -3   7        1.13      -10.31     10.31 o
 -10  -2   7        1.45       -3.64     13.01 o
  -9  -2   7        2.28       13.73     15.33 o
  -8  -2   7       62.67       62.84     10.68 o
  -7  -2   7       35.74       14.43      6.82 o
  -6  -2   7       44.17       48.48      5.77 o
  -5  -2   7      223.94      245.04      9.44 o
  -4  -2   7     1540.79     1508.86     61.79 o
  -3  -2   7      165.03      160.39      5.27 o
  -2  -2   7      418.84      425.81      9.30 o
  -1  -2   7      152.34      137.14      4.98 o
   0  -2   7     2067.11     1910.82     31.77 o
   1  -2   7       18.85       -0.50      4.53 o
   2  -2   7        2.18       -3.09      3.09 o
   3  -2   7       15.24       13.52      3.62 o
   4  -2   7      294.71      283.95     11.44 o
   5  -2   7      110.48      102.54     10.70 o
   6  -2   7       17.30        8.81     13.18 o
   7  -2   7       27.81       20.74      8.69 o
   8  -2   7       44.90       58.39     11.18 o
   9  -2   7        4.33       26.30     10.73 o
  10  -2   7        0.28       -2.28     11.50 o
 -10  -1   7       39.76       38.30     13.65 o
  -9  -1   7       25.92       32.84     13.14 o
  -8  -1   7        2.10        5.47      9.79 o
  -7  -1   7       63.97       86.98     12.28 o
  -6  -1   7       71.55       60.92      7.31 o
  -5  -1   7      385.60      376.23     14.38 o
  -4  -1   7      406.85      442.87     12.76 o
  -3  -1   7      416.94      382.42      9.58 o
  -2  -1   7      634.01      625.78     12.54 o
  -1  -1   7      201.70      196.35      5.55 o
   0  -1   7      742.06      714.43     13.74 o
   1  -1   7      168.60      141.39      5.70 o
   2  -1   7      248.93      257.16      7.09 o
   3  -1   7      740.97      761.35     13.21 o
   4  -1   7       35.35       25.06      5.13 o
   5  -1   7        3.01        1.29      7.78 o
   6  -1   7       23.01       36.08      8.61 o
   7  -1   7       11.96        6.47     10.71 o
   8  -1   7        0.01        1.72      8.68 o
   9  -1   7        2.98       19.67     10.75 o
 -10   0   7        0.11       -8.91     12.50 o
  -9   0   7        1.24       16.73     12.05 o
  -8   0   7        0.02       -5.09      9.54 o
  -7   0   7        9.10       18.35      5.94 o
  -6   0   7      171.47      172.32     10.23 o
  -5   0   7       90.57       94.38      7.66 o
  -4   0   7      232.21      237.72     11.22 o
  -3   0   7      634.46      664.55     12.44 o
  -2   0   7      809.78      721.10     24.20 o
  -1   0   7        9.48       11.08      2.75 o
   0   0   7     1187.88     1320.62     22.96 o
   1   0   7      193.51      196.25      7.34 o
   2   0   7     1071.13     1043.51     19.41 o
   3   0   7       15.11       15.56      3.03 o
   4   0   7       12.52       12.95      6.92 o
   5   0   7      113.11       72.62     12.54 o
   6   0   7      263.12      276.20     32.41 o
   7   0   7       14.57       27.08      9.94 o
   8   0   7        1.41       12.83     17.59 o
   9   0   7        0.98      -10.28     10.66 o
 -10   1   7        1.81      -11.82     11.82 o
  -9   1   7        5.69        6.98     11.13 o
  -8   1   7       17.21       35.25     10.75 o
  -7   1   7       43.13       42.07      6.27 o
  -6   1   7      118.10      149.10      9.34 o
  -5   1   7       81.09       91.87      7.77 o
  -4   1   7      172.57      178.66     10.74 o
  -3   1   7      430.54      433.96     11.27 o
  -2   1   7      128.66      122.52      5.38 o
  -1   1   7      584.19      560.45     11.61 o
   0   1   7      414.08      396.77     10.26 o
   1   1   7      406.47      406.63      9.88 o
   2   1   7      433.98      425.82     12.00 o
   3   1   7      108.32      119.70      5.68 o
   4   1   7      220.44      191.29     14.23 o
   5   1   7       17.74       11.31      8.37 o
   6   1   7       15.24       22.75      9.46 o
   7   1   7        6.23        0.67      9.74 o
   8   1   7        2.97       11.55     22.56 o
   9   1   7        2.35       16.86     12.18 o
 -10   2   7        1.19      -11.94     11.94 o
  -9   2   7        1.87       14.27     11.17 o
  -8   2   7        3.11        8.93      9.97 o
  -7   2   7       37.23       43.35     20.85 o
  -6   2   7      139.08      144.85      9.50 o
  -5   2   7      281.11      294.29     13.48 o
  -4   2   7       62.33       70.69     10.83 o
  -3   2   7       32.85       32.13      3.02 o
  -2   2   7      908.83      999.85     23.25 o
  -1   2   7      330.56      304.86      8.00 o
   0   2   7      289.40      252.64      8.50 o
   1   2   7      166.14      176.80      6.84 o
   2   2   7        4.19        1.00      4.59 o
   3   2   7       19.34       17.99      4.66 o
   4   2   7      819.06      821.01     37.31 o
   5   2   7       28.35       24.80      9.33 o
   6   2   7        0.38        4.51      9.18 o
   7   2   7       15.75       11.51     11.24 o
   8   2   7        5.08       31.55     27.64 o
   9   2   7        0.09       15.75     12.77 o
 -10   3   7        5.54       12.61     12.59 o
  -9   3   7        3.60      -10.77     10.77 o
  -8   3   7       17.83       21.54     10.69 o
  -7   3   7       43.89       22.08      9.92 o
  -6   3   7       83.55       97.51      9.70 o
  -5   3   7       87.71       72.61      6.98 o
  -4   3   7       22.74       17.03      6.75 o
  -3   3   7       86.98       93.50      5.05 o
  -2   3   7      438.24      411.59      9.48 o
  -1   3   7      129.29      141.03      6.06 o
   0   3   7      141.29      155.73      7.31 o
   1   3   7      131.02      137.71      6.97 o
   2   3   7      819.15      788.46     19.03 o
   3   3   7       11.12       16.90      5.81 o
   4   3   7        4.76        6.81      4.98 o
   5   3   7        0.63       -8.77     11.79 o
   6   3   7       26.65       34.18     12.09 o
   7   3   7       12.95       22.92     12.16 o
   8   3   7        3.33       -4.08     12.43 o
 -10   4   7        0.58       -7.52     12.16 o
  -9   4   7        5.23        5.63     11.54 o
  -8   4   7       25.77       35.58     11.84 o
  -7   4   7       24.72       41.72      8.65 o
  -6   4   7        0.41      -12.25     16.57 o
  -5   4   7        2.26        3.74      6.34 o
  -4   4   7      264.11      265.23     16.67 o
  -3   4   7      296.20      274.41     10.22 o
  -2   4   7       12.20       10.97      3.71 o
  -1   4   7       51.89       57.02      5.37 o
   0   4   7       10.16        1.47      4.03 o
   1   4   7        1.88        1.09      3.31 o
   2   4   7      782.97      752.09     19.26 o
   3   4   7       68.96       85.12      7.04 o
   4   4   7        9.20        7.46      5.83 o
   5   4   7       24.40       47.19     11.89 o
   6   4   7        6.74       17.81     11.07 o
   7   4   7        2.69        5.19     22.11 o
   8   4   7        4.24        2.72     13.32 o
 -10   5   7        0.06       -4.64     13.23 o
  -9   5   7        9.38       14.05     12.89 o
  -8   5   7       28.61       29.47      9.79 o
  -7   5   7        3.10        0.94      7.67 o
  -6   5   7        0.99        6.55      7.22 o
  -5   5   7       48.33       45.25      9.43 o
  -4   5   7       47.43       52.35     10.97 o
  -3   5   7       18.72       19.80      4.96 o
  -2   5   7        0.07        3.53      5.05 o
  -1   5   7       16.83       21.04      5.80 o
   0   5   7     1029.86     1075.13     29.78 o
   1   5   7       25.62       47.44      8.60 o
   2   5   7       16.22       14.27      5.69 o
   3   5   7        2.21        3.54      5.17 o
   4   5   7       21.12       22.38      6.89 o
   5   5   7       47.36       38.36     13.03 o
   6   5   7        5.49       -0.38     12.27 o
   7   5   7        4.71       19.76     14.29 o
 -10   6   7        0.99      -13.04     13.04 o
  -9   6   7        0.16       -8.85      9.64 o
  -8   6   7        1.85        1.37      8.62 o
  -7   6   7        0.16       -1.00      8.47 o
  -6   6   7        9.85       -0.56      7.63 o
  -5   6   7       37.25       27.45     14.45 o
  -4   6   7       22.22       22.92     10.82 o
  -3   6   7        3.10        0.30      3.95 o
  -2   6   7        0.72        8.37      4.91 o
  -1   6   7       62.34       57.02      7.45 o
   0   6   7      262.82      279.10     16.87 o
   1   6   7       47.77       40.91      7.94 o
   2   6   7       19.55       25.53      6.31 o
   3   6   7       32.56       19.62      6.23 o
   4   6   7        8.90        4.53      4.05 o
   5   6   7        0.83       11.71     12.09 o
   6   6   7        2.18        8.41     12.07 o
   7   6   7        0.00       -6.18     13.61 o
  -9   7   7        0.17        0.59     16.58 o
  -8   7   7        0.01       12.83      9.82 o
  -7   7   7        5.20        1.81     15.29 o
  -6   7   7        1.92       -6.89      7.91 o
  -5   7   7        5.06       15.37      8.33 o
  -4   7   7        1.01        5.42      7.22 o
  -3   7   7       29.26       37.76      5.28 o
  -2   7   7      277.71      267.19     10.44 o
  -1   7   7        0.80       -3.52      5.72 o
   0   7   7       78.25       67.48      9.80 o
   1   7   7        7.67       -3.54     12.20 o
   2   7   7       21.09       21.25      7.75 o
   3   7   7       50.73       48.51     10.52 o
   4   7   7        0.33        5.05      7.29 o
   5   7   7        0.26       -1.74     10.20 o
   6   7   7        3.83        3.23     13.97 o
  -9   8   7        2.24       -8.30     10.17 o
  -8   8   7        0.33       -1.12     24.51 o
  -7   8   7        2.52        6.48      8.36 o
  -6   8   7        5.82        2.81      8.02 o
  -5   8   7        0.23       -1.90      8.28 o
  -4   8   7        3.74       -5.19      7.96 o
  -3   8   7        0.58       -1.88      5.81 o
  -2   8   7       39.54       34.27      7.10 o
  -1   8   7       29.37       37.08      8.81 o
   0   8   7        9.94        3.68     16.30 o
   1   8   7        0.28        8.52      8.85 o
   2   8   7        1.37       -0.62      8.53 o
   3   8   7        5.00       -6.51     11.90 o
   4   8   7        2.02       -6.77      9.20 o
   5   8   7        0.05       60.40     36.02 o
  -8   9   7        0.02       -9.47      9.47 o
  -7   9   7        0.60        0.03     17.77 o
  -6   9   7        0.27       -4.46     10.54 o
  -5   9   7        2.77       -8.11      8.73 o
  -4   9   7       37.85       27.49      9.85 o
  -3   9   7        1.81       -3.06      7.81 o
  -2   9   7       46.81       46.09      8.08 o
  -1   9   7        0.35       18.85     15.75 o
   0   9   7        7.08        8.76      9.30 o
   1   9   7       38.38       45.44     10.89 o
   2   9   7        8.78      -10.27     22.51 o
   3   9   7        0.09       -1.36      5.70 o
   4   9   7        3.47       10.45     17.13 o
  -8  10   7        2.32       10.94      9.51 o
  -7  10   7        0.01       -9.19      9.19 o
  -6  10   7        0.34        4.55     10.27 o
  -5  10   7        0.01       11.55      9.65 o
  -4  10   7        1.11        0.15      9.52 o
  -3  10   7        6.66       11.59      6.78 o
  -2  10   7        0.10       -4.10      6.96 o
  -1  10   7        0.02       -1.76      6.14 o
   0  10   7        0.48       -9.30      9.32 o
   1  10   7        0.36       15.32     14.18 o
   2  10   7        1.71       12.14      9.62 o
   3  10   7        0.05       11.21      8.77 o
  -7  11   7        0.76       -6.06     31.34 o
  -6  11   7        4.85       20.37     10.94 o
  -5  11   7        0.31       -9.05      9.63 o
  -4  11   7        5.89       -4.49      9.89 o
  -3  11   7        0.63       -1.96      4.81 o
  -2  11   7        4.58       -8.19     12.34 o
  -1  11   7        9.76       15.40     25.54 o
   0  11   7        4.89       11.70     10.90 o
   1  11   7        0.01      -11.46     14.50 o
   2  11   7        2.14       -4.28      9.89 o
  -5  12   7        0.44       -2.85     10.97 o
  -4  12   7        0.15       -1.94     10.81 o
  -3  12   7        0.00        4.42     12.22 o
  -2  12   7        2.28        4.36     13.26 o
  -1  12   7        1.16       28.09     15.36 o
   0  12   7        1.73        5.93     15.27 o
  -1 -17   8        1.47        4.87     11.45 o
   0 -17   8        2.18       -9.86      9.86 o
   1 -17   8        2.78        0.00      9.99 o
   2 -17   8        0.02       -1.45     11.20 o
   3 -17   8        2.14       -0.69     11.33 o
   4 -17   8        0.53        3.09     10.84 o
   5 -17   8        0.18        6.24     10.81 o
  -3 -16   8       15.69        2.74     11.86 o
  -2 -16   8        9.13       20.08     12.04 o
  -1 -16   8        0.19       -3.75     10.57 o
   0 -16   8       28.10       -0.76     10.51 o
   1 -16   8       37.71       60.00     11.41 o
   2 -16   8       18.96       18.53      7.83 o
   3 -16   8        2.39       -9.67      9.67 o
   4 -16   8        0.19       -5.24      9.88 o
   5 -16   8        0.08       -7.01     10.56 o
   6 -16   8       16.57       22.05     10.38 o
  -4 -15   8        0.20        5.90     10.29 o
  -3 -15   8        7.22        9.87     10.34 o
  -2 -15   8       15.89       13.69     10.94 o
  -1 -15   8       26.60        8.43     10.46 o
   0 -15   8        5.47       -4.23      7.30 o
   1 -15   8       11.55        9.21      7.69 o
   2 -15   8        2.42       -4.60      6.59 o
   3 -15   8       13.89       -6.53      9.95 o
   4 -15   8       24.09       31.37     10.45 o
   5 -15   8        0.05       -6.75      9.24 o
   6 -15   8        0.99       -3.18      9.11 o
   7 -15   8        0.77       -3.37      7.50 o
  -5 -14   8       28.63       54.96     12.86 o
  -4 -14   8       31.39       31.25     10.97 o
  -3 -14   8        0.10       -8.09      9.70 o
  -2 -14   8      149.90      135.37     15.29 o
  -1 -14   8       87.47       97.70     10.67 o
   0 -14   8      131.20      140.64     11.46 o
   1 -14   8        0.27        3.79      6.31 o
   2 -14   8       20.75       20.36      7.04 o
   3 -14   8        0.39        6.37      9.51 o
   4 -14   8       39.13       31.29     10.19 o
   5 -14   8        3.16       -3.29      8.59 o
   6 -14   8        2.65        1.91      6.92 o
   7 -14   8        0.42       -2.20     10.57 o
   8 -14   8        0.33        5.23      8.12 o
  -6 -13   8        0.89       31.27     28.93 o
  -5 -13   8        6.13       17.16     10.79 o
  -4 -13   8       27.06       24.76     11.83 o
  -3 -13   8       73.66       73.12     11.99 o
  -2 -13   8       19.52        1.00     10.17 o
  -1 -13   8       41.73       36.08      8.03 o
   0 -13   8       94.28      103.02      9.45 o
   1 -13   8        2.27        3.49      5.20 o
   2 -13   8      106.45       96.02      7.53 o
   3 -13   8        4.48        7.19      8.32 o
   4 -13   8        2.09       -5.59      8.22 o
   5 -13   8        1.32       -0.40      2.89 o
   6 -13   8        0.46        0.45      6.81 o
   7 -13   8        6.80       11.92      7.57 o
   8 -13   8        0.07        5.38      7.54 o
  -6 -12   8        9.47        1.34     10.86 o
  -5 -12   8        1.69       -3.83      8.68 o
  -4 -12   8      107.51      125.38     13.24 o
  -3 -12   8      194.00      186.80     14.61 o
  -2 -12   8      241.89      222.82     12.46 o
  -1 -12   8        0.69       -5.87      5.87 o
   0 -12   8        9.90        6.80      5.37 o
   1 -12   8       18.70       30.11      5.28 o
   2 -12   8      253.56      261.54     10.33 o
   3 -12   8       45.80       39.40      7.44 o
   4 -12   8       14.34       30.61      6.91 o
   5 -12   8       32.10       31.39      7.21 o
   6 -12   8       80.00       83.84     11.63 o
   7 -12   8        0.97       -0.96      8.28 o
   8 -12   8       12.16       12.75      9.57 o
   9 -12   8        1.20       -0.11      9.30 o
  -7 -11   8        0.36       13.51     11.55 o
  -6 -11   8       29.13       28.05     15.22 o
  -5 -11   8       72.15       89.39     15.85 o
  -4 -11   8       17.25       16.28      6.86 o
  -3 -11   8       18.67       19.01      5.88 o
  -2 -11   8       24.67       22.65      6.63 o
  -1 -11   8       65.68       76.95      7.62 o
   0 -11   8       43.52       43.56      5.50 o
   1 -11   8       90.39       95.07      6.49 o
   2 -11   8        4.02       -1.58      4.09 o
   3 -11   8       13.26       20.57      6.07 o
   4 -11   8       28.82       35.14      8.05 o
   5 -11   8       50.34       51.36      7.32 o
   6 -11   8        6.67       12.25      8.46 o
   7 -11   8        9.33       11.55      9.47 o
   8 -11   8        0.84       -8.69      8.69 o
   9 -11   8        0.09        1.80     21.47 o
  -8 -10   8        7.68       15.01     11.27 o
  -7 -10   8        0.05       -9.82      9.85 o
  -6 -10   8       79.03       69.83     12.28 o
  -5 -10   8      182.81      188.85     10.77 o
  -4 -10   8      172.84      164.96     14.32 o
  -3 -10   8       51.39       74.28      5.57 o
  -2 -10   8      367.24      376.54      9.29 o
  -1 -10   8      233.95      242.23     13.75 o
   0 -10   8       86.18       98.55      6.37 o
   1 -10   8       33.11       29.84      6.05 o
   2 -10   8       10.22        3.48      4.16 o
   3 -10   8      445.79      456.53     20.41 o
   4 -10   8      317.40      285.58     30.36 o
   5 -10   8        3.70        9.79      7.18 o
   6 -10   8        4.84        4.78      7.46 o
   7 -10   8        3.94       15.33      8.58 o
   8 -10   8        2.11        5.37      7.91 o
   9 -10   8        0.06       -1.60      8.50 o
  -8  -9   8        8.28        8.42     11.39 o
  -7  -9   8       36.01       49.91     11.48 o
  -6  -9   8       88.74       84.96     19.19 o
  -5  -9   8        1.11       -0.22      5.16 o
  -4  -9   8       94.09      110.98      7.40 o
  -3  -9   8      142.86      151.70      6.51 o
  -2  -9   8       32.99       28.02      4.04 o
  -1  -9   8       71.94       71.29      4.01 o
   0  -9   8      169.71      161.84      6.04 o
   1  -9   8      142.82      136.97      6.91 o
   2  -9   8       17.00       17.13      3.61 o
   3  -9   8       53.01       44.82      6.08 o
   4  -9   8      127.39      129.40     22.26 o
   5  -9   8        0.74        0.75      6.61 o
   6  -9   8        0.08       -1.70     10.65 o
   7  -9   8        0.05        0.54      7.38 o
   8  -9   8        2.07        7.41      8.21 o
   9  -9   8        0.21       -7.12      7.64 o
  10  -9   8        2.05        0.99     10.24 o
  -9  -8   8        0.47       -1.12     12.81 o
  -8  -8   8        6.11       18.73     13.56 o
  -7  -8   8       70.65      109.46     21.58 o
  -6  -8   8       34.82       28.20      9.36 o
  -5  -8   8       68.07       56.65      6.04 o
  -4  -8   8      201.17      162.44     10.68 o
  -3  -8   8      495.92      509.15     10.65 o
  -2  -8   8      525.52      538.59     11.39 o
  -1  -8   8       92.68       91.89      4.25 o
   0  -8   8      191.42      194.93      5.35 o
   1  -8   8     1011.77     1022.76     18.02 o
   2  -8   8     1580.70     1560.63     27.31 o
   3  -8   8      116.25      102.96      9.25 o
   4  -8   8       53.31       72.20      8.67 o
   5  -8   8      159.55      176.61     12.07 o
   6  -8   8        5.83        9.44      6.75 o
   7  -8   8        0.05       -0.77      7.09 o
   8  -8   8        5.53       -0.88      7.37 o
   9  -8   8        4.14       -2.30      9.85 o
  10  -8   8        2.47       -6.72     10.34 o
  -9  -7   8        2.21        5.41      9.83 o
  -8  -7   8       18.67        7.77     10.10 o
  -7  -7   8        3.21       -5.41      9.21 o
  -6  -7   8        1.14        4.22      7.99 o
  -5  -7   8       91.08       93.21      5.96 o
  -4  -7   8       74.79       78.14      7.11 o
  -3  -7   8       78.54       57.04      5.02 o
  -2  -7   8        8.14        5.83      3.27 o
  -1  -7   8      360.27      337.26      7.00 o
   0  -7   8     1022.07     1000.21     14.31 o
   1  -7   8       27.34       21.47      2.74 o
   2  -7   8      321.00      331.94      8.63 o
   3  -7   8       59.71       51.98      7.59 o
   4  -7   8      191.91      157.60     22.63 o
   5  -7   8       61.12       76.82      8.74 o
   6  -7   8       71.85       73.60      8.69 o
   7  -7   8        7.86       10.49      6.76 o
   8  -7   8        0.02       -0.43      6.74 o
   9  -7   8        7.00        8.54      9.80 o
  10  -7   8        2.21        0.43      9.74 o
  -9  -6   8        7.30       28.53     14.98 o
  -8  -6   8        0.91       10.84      9.24 o
  -7  -6   8       11.50       15.54     11.79 o
  -6  -6   8      358.54      348.72     16.70 o
  -5  -6   8      223.10      202.14     13.90 o
  -4  -6   8       53.54       70.47      5.80 o
  -3  -6   8      136.59      140.44      8.47 o
  -2  -6   8      106.31       92.75      4.17 o
  -1  -6   8     1969.00     1910.79     26.18 o
   0  -6   8       59.44       53.01      3.36 o
   1  -6   8     1219.06     1275.65     20.28 o
   2  -6   8        4.49       11.64      2.75 o
   3  -6   8      540.34      544.87     19.44 o
   4  -6   8       19.43       29.62      6.45 o
   5  -6   8        9.55       12.58      6.59 o
   6  -6   8        3.53       -4.43      8.36 o
   7  -6   8       40.42       39.90      7.70 o
   8  -6   8       16.05       17.61      9.81 o
   9  -6   8        0.06       -0.60      9.44 o
  10  -6   8        0.31        4.69     10.49 o
 -10  -5   8        5.34       12.89      8.52 o
  -9  -5   8        0.01       -0.06      8.90 o
  -8  -5   8        8.78       11.47      8.76 o
  -7  -5   8        2.15        4.06      9.77 o
  -6  -5   8        0.71       -6.77      6.77 o
  -5  -5   8      128.40      143.36     17.05 o
  -4  -5   8      335.22      342.27     10.16 o
  -3  -5   8      621.06      621.54     11.98 o
  -2  -5   8      237.98      215.17      5.99 o
  -1  -5   8      358.18      414.63      8.36 o
   0  -5   8       37.09       44.78      3.06 o
   1  -5   8      646.33      667.54     11.40 o
   2  -5   8      788.30      779.11     12.32 o
   3  -5   8       62.67       49.76      4.89 o
   4  -5   8       84.88      104.09     13.81 o
   5  -5   8       11.63        3.69      6.07 o
   6  -5   8       38.92       43.31      6.50 o
   7  -5   8       29.46       28.83      7.09 o
   8  -5   8       14.83       12.72      9.98 o
   9  -5   8        0.09        8.73     10.32 o
  10  -5   8        0.37        9.90     11.19 o
 -10  -4   8        1.33        6.81      9.17 o
  -9  -4   8        1.21        2.04      9.97 o
  -8  -4   8       56.46       42.93      9.71 o
  -7  -4   8       40.59       44.35     11.25 o
  -6  -4   8      224.00      202.34     12.89 o
  -5  -4   8        1.10        1.68     13.48 o
  -4  -4   8       41.32       43.35      3.39 o
  -3  -4   8      648.93      619.59     14.23 o
  -2  -4   8      298.77      264.36      6.32 o
  -1  -4   8     2478.04     2547.32     35.71 o
   0  -4   8     1300.34     1240.98     22.05 o
   1  -4   8     1196.07     1218.16     19.92 o
   2  -4   8       21.21       25.69      2.89 o
   3  -4   8      266.01      250.47     12.08 o
   4  -4   8       32.24       33.55      5.61 o
   5  -4   8      248.37      297.83     14.67 o
   6  -4   8       14.70       21.97      5.84 o
   7  -4   8        0.43       -7.10      7.10 o
   8  -4   8        0.33       -5.02      9.13 o
   9  -4   8        3.16       -9.66      9.66 o
  10  -4   8        0.59        7.28     11.62 o
 -10  -3   8        3.66       -4.57     17.35 o
  -9  -3   8        3.61        2.94      8.20 o
  -8  -3   8       25.79       22.25      8.70 o
  -7  -3   8        5.68       11.53      7.23 o
  -6  -3   8       17.27       27.79      7.03 o
  -5  -3   8      437.17      434.18     25.14 o
  -4  -3   8      488.61      463.86     12.94 o
  -3  -3   8     1022.26     1060.04     21.88 o
  -2  -3   8        8.71       12.59      2.46 o
  -1  -3   8      949.51     1000.38     15.63 o
   0  -3   8     3031.43     3150.23     46.47 o
   1  -3   8      437.91      414.66      9.36 o
   2  -3   8      328.88      377.89      8.18 o
   3  -3   8      226.29      229.50      6.48 o
   4  -3   8       63.53       49.98      6.10 o
   5  -3   8      147.16      145.34      9.32 o
   6  -3   8       20.61       23.74     12.39 o
   7  -3   8        0.31       -2.70     29.22 o
   8  -3   8        3.01        5.44      9.97 o
   9  -3   8        1.58       -3.61     10.71 o
 -10  -2   8       10.14       33.88     20.65 o
  -9  -2   8        1.11      -11.92     11.92 o
  -8  -2   8       70.84       52.05     13.96 o
  -7  -2   8        6.72        3.61     10.13 o
  -6  -2   8       37.21       43.62     10.65 o
  -5  -2   8       54.40       70.07      8.12 o
  -4  -2   8      118.03      109.48      9.24 o
  -3  -2   8      549.92      589.69     11.98 o
  -2  -2   8      113.08      104.75      4.47 o
  -1  -2   8      263.92      281.24      8.26 o
   0  -2   8      957.21      899.38     16.88 o
   1  -2   8      455.51      396.46     10.16 o
   2  -2   8       67.29       71.85      4.51 o
   3  -2   8        9.30       19.55      4.49 o
   4  -2   8      197.11      240.50     10.77 o
   5  -2   8        1.61       -2.02      5.65 o
   6  -2   8       21.63       22.43     11.51 o
   7  -2   8       11.36       14.57     13.93 o
   8  -2   8        0.25        8.22     23.97 o
   9  -2   8        2.35        9.04     10.64 o
 -10  -1   8       25.39       25.28     15.30 o
  -9  -1   8        0.29        4.23     12.28 o
  -8  -1   8        9.14       29.74     11.48 o
  -7  -1   8       49.66       43.09     11.94 o
  -6  -1   8       52.77       23.78      9.63 o
  -5  -1   8      651.16      640.44     24.91 o
  -4  -1   8        9.43        8.90      5.69 o
  -3  -1   8      443.18      451.00      9.74 o
  -2  -1   8     1182.59     1217.67     19.82 o
  -1  -1   8       51.37       58.75      3.51 o
   0  -1   8      115.11      109.96      5.04 o
   1  -1   8      286.04      251.39      7.97 o
   2  -1   8      258.84      273.94      8.87 o
   3  -1   8      219.34      184.34      6.93 o
   4  -1   8       40.55       27.84      5.77 o
   5  -1   8        5.20       -8.37     13.71 o
   6  -1   8        0.40        1.65      7.97 o
   7  -1   8        1.17        7.39     13.15 o
   8  -1   8        7.02       18.69     11.85 o
   9  -1   8        0.60       -6.98     10.84 o
 -10   0   8       17.36       31.78     14.55 o
  -9   0   8        0.04       -2.72     11.99 o
  -8   0   8       14.58       11.59     10.98 o
  -7   0   8       20.99        7.91     10.37 o
  -6   0   8      161.77      197.07     16.91 o
  -5   0   8        1.27        4.03      9.49 o
  -4   0   8        4.88        0.90      6.52 o
  -3   0   8      129.34      128.09      5.01 o
  -2   0   8      251.14      232.75     10.19 o
  -1   0   8      511.80      469.23     10.50 o
   0   0   8        3.76        0.04      2.74 o
   1   0   8      102.76      124.28      6.15 o
   2   0   8      414.32      416.87     14.38 o
   3   0   8        3.69        6.58      3.43 o
   4   0   8       14.44       -4.23      8.40 o
   5   0   8       67.20       56.90     10.12 o
   6   0   8       10.70       16.17      9.68 o
   7   0   8       26.42       29.63     11.61 o
   8   0   8        0.86      -10.29     10.29 o
   9   0   8        1.19       10.65     11.88 o
 -10   1   8        0.37      -12.60     12.60 o
  -9   1   8        7.22       13.83     12.47 o
  -8   1   8       19.24       -6.21     10.39 o
  -7   1   8      158.14      141.25     15.39 o
  -6   1   8        0.32        0.77      8.03 o
  -5   1   8      143.31      166.88     10.92 o
  -4   1   8      168.58      150.22     10.04 o
  -3   1   8      340.46      305.97      9.01 o
  -2   1   8       77.48       70.07      5.60 o
  -1   1   8       67.76       58.35      4.15 o
   0   1   8      576.98      606.84     12.86 o
   1   1   8      176.61      187.88      7.05 o
   2   1   8      142.78      135.37      7.46 o
   3   1   8      112.80      107.71      5.94 o
   4   1   8       17.95       13.06      4.53 o
   5   1   8       74.68       69.34     11.27 o
   6   1   8       10.99       25.86     10.30 o
   7   1   8        1.97       11.86     13.02 o
   8   1   8        0.95       -0.87     11.90 o
   9   1   8        5.88       16.04     13.24 o
 -10   2   8        0.73        4.60     13.84 o
  -9   2   8        0.23       -0.79     12.34 o
  -8   2   8        8.91       16.91     11.12 o
  -7   2   8        0.67        4.17      9.82 o
  -6   2   8        0.27       -7.34      8.68 o
  -5   2   8        1.69        5.92      8.38 o
  -4   2   8       96.30      101.95     13.87 o
  -3   2   8       16.49       15.91      4.46 o
  -2   2   8      271.51      293.36      8.90 o
  -1   2   8        2.79        1.71      4.86 o
   0   2   8      184.92      165.67      7.61 o
   1   2   8      158.21      155.76      7.17 o
   2   2   8       22.28       14.57      4.91 o
   3   2   8      281.55      247.16     19.09 o
   4   2   8       58.33       63.66      6.26 o
   5   2   8       58.36       71.03     12.06 o
   6   2   8        0.49      -10.60     10.60 o
   7   2   8        2.72       -0.54     15.85 o
   8   2   8        0.96       17.84     15.33 o
 -10   3   8        1.33        9.81     14.26 o
  -9   3   8       17.08       22.31     13.00 o
  -8   3   8        3.50        7.78     11.70 o
  -7   3   8        0.38        9.84     10.80 o
  -6   3   8       27.56       47.64     11.31 o
  -5   3   8       60.88       48.19     11.11 o
  -4   3   8        5.07       -5.79      8.31 o
  -3   3   8       52.84       57.87      5.77 o
  -2   3   8      297.31      312.77      9.57 o
  -1   3   8      502.61      518.52     15.83 o
   0   3   8        3.80        3.10      4.04 o
   1   3   8       13.77       10.31      5.25 o
   2   3   8      164.03      175.26      9.64 o
   3   3   8      180.17      193.98     10.06 o
   4   3   8        0.26       -0.62      5.18 o
   5   3   8        1.99       -3.55      9.23 o
   6   3   8        3.90        6.03     10.73 o
   7   3   8       12.73       15.61     24.94 o
   8   3   8        2.61       12.82     13.30 o
 -10   4   8        0.10       16.46     14.69 o
  -9   4   8        5.96       23.11     13.95 o
  -8   4   8        3.00       25.54     12.69 o
  -7   4   8        5.65        1.15     10.65 o
  -6   4   8        3.93        3.13      9.71 o
  -5   4   8       28.08        6.21      4.97 o
  -4   4   8      166.88      152.77     16.46 o
  -3   4   8        3.30        8.05      5.86 o
  -2   4   8      121.81      107.62      9.87 o
  -1   4   8       12.00        9.41      5.36 o
   0   4   8       74.18      101.06      8.21 o
   1   4   8      167.38      159.87     10.35 o
   2   4   8      224.93      236.82     10.43 o
   3   4   8       26.41       25.13      6.01 o
   4   4   8        1.85       -5.61      5.75 o
   5   4   8        7.96       23.00     12.48 o
   6   4   8        0.53      -10.77     10.77 o
   7   4   8        0.20      -12.26     12.26 o
 -10   5   8        1.87        3.26     14.60 o
  -9   5   8        0.27        6.20     13.43 o
  -8   5   8        2.19       26.37     12.90 o
  -7   5   8        5.82       -2.20     11.45 o
  -6   5   8        8.31       -3.07      7.24 o
  -5   5   8        6.10       12.28     14.01 o
  -4   5   8      122.90      104.61     14.88 o
  -3   5   8      100.63       95.73      8.71 o
  -2   5   8       84.47       84.63      9.62 o
  -1   5   8       59.08       54.14      7.17 o
   0   5   8      178.21      188.28     11.13 o
   1   5   8       54.20       75.04      9.04 o
   2   5   8        3.83       -0.95      4.08 o
   3   5   8        0.26       -0.64      6.20 o
   4   5   8       48.49       58.51     15.81 o
   5   5   8       18.83       17.57     12.46 o
   6   5   8        0.08        5.82     12.73 o
   7   5   8        0.20      -13.20     13.20 o
  -9   6   8        0.39      -12.11     12.11 o
  -8   6   8        0.89      -10.35     12.73 o
  -7   6   8       10.02        6.20      8.69 o
  -6   6   8       44.85       29.03      8.84 o
  -5   6   8        6.31       10.24      8.09 o
  -4   6   8        0.17        1.23      7.67 o
  -3   6   8       16.81       22.53      5.28 o
  -2   6   8        0.59       -4.63      5.54 o
  -1   6   8      105.43      104.12      8.88 o
   0   6   8      164.96      154.46     12.56 o
   1   6   8        3.27       -1.58      6.90 o
   2   6   8       12.31       18.74      8.05 o
   3   6   8        8.74        8.51      7.14 o
   4   6   8        1.60       -2.85      7.01 o
   5   6   8        0.04       22.95     17.54 o
   6   6   8        2.87       -0.53     20.18 o
  -9   7   8        0.14       14.53     14.73 o
  -8   7   8        0.19        9.47     10.43 o
  -7   7   8        2.75       -4.65      6.49 o
  -6   7   8        9.60       16.14      9.51 o
  -5   7   8       16.79       21.30      9.18 o
  -4   7   8        4.65       -7.84      7.84 o
  -3   7   8        1.70        9.55      5.20 o
  -2   7   8      160.08      173.35     16.79 o
  -1   7   8       10.72       -2.03      6.56 o
   0   7   8        0.64        2.12      7.94 o
   1   7   8        0.04       -7.76      7.76 o
   2   7   8       36.45       49.34     11.33 o
   3   7   8       23.34       29.34     11.15 o
   4   7   8        0.31        5.67      9.93 o
   5   7   8        2.82       10.07     22.96 o
  -8   8   8        2.95        9.25     10.38 o
  -7   8   8        0.34        8.94      7.51 o
  -6   8   8        0.21       -5.56      8.90 o
  -5   8   8        0.50       -8.17      8.17 o
  -4   8   8        0.17       -4.27      8.79 o
  -3   8   8        3.92        5.68      5.49 o
  -2   8   8       54.73       41.01     10.08 o
  -1   8   8        2.97       12.02      8.74 o
   0   8   8        0.27       -0.58      9.40 o
   1   8   8        3.70       -0.37      9.53 o
   2   8   8        1.58        9.50      8.69 o
   3   8   8        0.20       -2.12      8.48 o
   4   8   8        7.62        4.31     10.26 o
   5   8   8        0.07        6.35     35.16 o
  -8   9   8        0.05        1.78     11.33 o
  -7   9   8        0.04        2.66     10.21 o
  -6   9   8        2.78       -9.37      9.37 o
  -5   9   8        2.59       -6.12     20.97 o
  -4   9   8       40.85       40.11     11.11 o
  -3   9   8        5.97        5.41      5.66 o
  -2   9   8        0.06        6.16      9.18 o
  -1   9   8        0.26       -5.92      8.45 o
   0   9   8       30.45       31.45     10.36 o
   1   9   8       21.13       36.99     11.25 o
   2   9   8        3.43       -8.86      8.95 o
   3   9   8        1.40       -2.77     12.88 o
   4   9   8        2.22        4.37     10.29 o
  -7  10   8        0.61        8.94      9.77 o
  -6  10   8        1.36       -9.67      9.81 o
  -5  10   8        2.69        7.24     10.12 o
  -4  10   8       12.38       10.55     10.49 o
  -3  10   8        0.11        6.63      7.05 o
  -2  10   8        1.87       16.44     13.11 o
  -1  10   8        0.88       -5.93      6.56 o
   0  10   8        0.00       -8.74     10.05 o
   1  10   8        0.05       -1.12     10.06 o
   2  10   8        0.67        8.03     10.87 o
   3  10   8        0.11        1.04      9.52 o
  -6  11   8        6.87       13.10     11.21 o
  -5  11   8        3.65        8.25     11.06 o
  -4  11   8        0.91       33.66     16.01 o
  -3  11   8        0.01      -14.29     14.29 o
  -2  11   8        1.06        2.79     12.62 o
  -1  11   8       12.94       24.84     11.72 o
   0  11   8        0.28       -1.62     10.41 o
   1  11   8        0.15        2.94     10.55 o
  -2  12   8        0.01        5.65     13.23 o
  -1 -17   9        0.26      -10.61     10.61 o
   0 -17   9        5.10       -0.21     10.24 o
   1 -17   9        5.24        3.85     10.08 o
   2 -17   9        0.01        8.01      8.24 o
   3 -17   9        0.03        9.73      9.88 o
   4 -17   9        1.75       11.59      9.26 o
   5 -17   9        2.34        0.66      8.60 o
  -3 -16   9       11.71       15.97     11.38 o
  -2 -16   9        6.92       -8.47     10.96 o
  -1 -16   9        0.02      -10.01     10.01 o
   0 -16   9       14.63        6.26      6.12 o
   1 -16   9       41.34       35.25     18.05 o
   2 -16   9        5.52        8.50      6.61 o
   3 -16   9        4.62        5.78      9.19 o
   4 -16   9       20.26        0.05      9.73 o
   5 -16   9        6.50       -1.18      8.55 o
   6 -16   9        1.72       -2.24     12.95 o
  -4 -15   9        3.20       20.45     11.42 o
  -3 -15   9        0.52       -8.76     10.20 o
  -2 -15   9        0.93        9.67     15.14 o
  -1 -15   9       17.21       14.37     10.63 o
   0 -15   9        8.34       10.70      7.83 o
   1 -15   9        0.27        4.81      7.42 o
   2 -15   9       19.42        7.88      6.38 o
   3 -15   9       27.34       39.71     10.07 o
   4 -15   9        0.46       -1.79      7.70 o
   5 -15   9        0.83       -4.65      7.71 o
   6 -15   9        0.05       -5.65      7.56 o
   7 -15   9        2.30        6.55      7.88 o
  -5 -14   9       12.95       25.57     11.52 o
  -4 -14   9       11.50       16.44     10.55 o
  -3 -14   9        3.37       -0.44     10.16 o
  -2 -14   9       40.50       41.10     11.06 o
  -1 -14   9      103.07       86.38     10.49 o
   0 -14   9       51.60       47.33      8.86 o
   1 -14   9       19.88        9.75      6.70 o
   2 -14   9       15.33       11.09      6.22 o
   3 -14   9       31.10       31.69      8.52 o
   4 -14   9       43.81       42.11      8.75 o
   5 -14   9        5.69       21.71      7.96 o
   6 -14   9        3.06        0.58      3.46 o
   7 -14   9        8.53       11.83      8.52 o
   8 -14   9        0.20       -2.33      8.11 o
  -5 -13   9        2.07        5.46     10.47 o
  -4 -13   9        6.02        0.19      9.26 o
  -3 -13   9       49.27       43.39     10.62 o
  -2 -13   9       28.15       33.17      8.61 o
  -1 -13   9       16.71        9.18      7.35 o
   0 -13   9       23.38       18.44      6.29 o
   1 -13   9       10.57       14.17      5.40 o
   2 -13   9       35.74       50.66      6.54 o
   3 -13   9        0.44       -6.59      6.59 o
   4 -13   9        0.20       -4.29      6.66 o
   5 -13   9        6.34        6.93      7.54 o
   6 -13   9        4.17        5.99      7.54 o
   7 -13   9       14.55       -4.99      7.48 o
   8 -13   9        1.15       12.30      7.96 o
  -6 -12   9       15.28       26.48     29.54 o
  -5 -12   9        0.07       -5.37      7.90 o
  -4 -12   9      109.74       95.50     12.21 o
  -3 -12   9      236.85      212.24     15.81 o
  -2 -12   9      115.17      100.97     10.90 o
  -1 -12   9       10.83       15.57      6.91 o
   0 -12   9        8.16       -3.21      4.75 o
   1 -12   9      115.35      126.86      7.49 o
   2 -12   9      364.92      390.12     16.05 o
   3 -12   9        3.52       -0.27      7.03 o
   4 -12   9        4.70        3.62      4.72 o
   5 -12   9       10.48        2.77      4.83 o
   6 -12   9        0.65        5.43      6.69 o
   7 -12   9       47.86       39.64     12.85 o
   8 -12   9        3.52        7.45      9.47 o
   9 -12   9        0.41       21.22     10.58 o
  -7 -11   9        0.07       -5.14     12.20 o
  -6 -11   9       14.39       13.73     11.54 o
  -5 -11   9       63.54       71.82     10.70 o
  -4 -11   9       40.06       44.37      7.15 o
  -3 -11   9        0.24        2.49      5.63 o
  -2 -11   9      160.80      164.08     10.75 o
  -1 -11   9      130.75      128.61      9.69 o
   0 -11   9      302.54      319.44     10.34 o
   1 -11   9       31.07       33.69      5.21 o
   2 -11   9        2.10        8.03      4.69 o
   3 -11   9      146.01      153.53     10.19 o
   4 -11   9        1.21        6.42      5.83 o
   5 -11   9       54.48       42.84      7.24 o
   6 -11   9        0.31        4.54      8.60 o
   7 -11   9        3.73        3.37      9.96 o
   8 -11   9        5.52        2.61     14.04 o
   9 -11   9        1.72        2.50     11.82 o
  -8 -10   9        3.32        4.61     35.23 o
  -7 -10   9        0.08       -4.59     10.11 o
  -6 -10   9       58.37       46.50     17.60 o
  -5 -10   9       73.59       80.08      8.48 o
  -4 -10   9      271.55      285.05     25.82 o
  -3 -10   9        1.19       -0.79      4.20 o
  -2 -10   9        0.32        4.41      3.75 o
  -1 -10   9        6.65        3.06      5.09 o
   0 -10   9     1249.56     1163.11     22.94 o
   1 -10   9      288.70      311.75     11.66 o
   2 -10   9       45.85       62.44      5.69 o
   3 -10   9       13.73       20.66      5.55 o
   4 -10   9      131.38      133.89     11.95 o
   5 -10   9       80.61       87.11     15.91 o
   6 -10   9       24.73       27.11      8.60 o
   7 -10   9        3.98        3.38      8.36 o
   8 -10   9        0.06       11.42      9.28 o
   9 -10   9        0.44       -7.89     10.22 o
  -8  -9   9        6.68       15.98     11.10 o
  -7  -9   9       35.41       60.86     12.12 o
  -6  -9   9       28.16       13.43     12.07 o
  -5  -9   9       15.50       18.14      9.37 o
  -4  -9   9       94.75       81.32      6.88 o
  -3  -9   9       53.32       58.60      5.13 o
  -2  -9   9     1010.98     1042.65     19.56 o
  -1  -9   9       28.42       37.66      3.79 o
   0  -9   9       70.13       79.27      5.79 o
   1  -9   9      118.20      103.31      6.35 o
   2  -9   9      319.91      290.41      9.56 o
   3  -9   9      577.54      589.93     32.34 o
   4  -9   9        1.37       -6.18      6.18 o
   5  -9   9        1.36        4.64      7.69 o
   6  -9   9       31.48       21.50      7.89 o
   7  -9   9       18.49        9.56      8.25 o
   8  -9   9       12.28        5.74      8.32 o
   9  -9   9        0.04       14.42     11.94 o
  -8  -8   9       35.29       52.48     11.89 o
  -7  -8   9       40.12       55.25     11.25 o
  -6  -8   9       67.34       73.42     10.97 o
  -5  -8   9        3.11       -1.65      4.47 o
  -4  -8   9        0.07       -2.48      4.54 o
  -3  -8   9      133.28      122.28      6.34 o
  -2  -8   9      613.77      632.25     12.45 o
  -1  -8   9      111.69      112.55      5.03 o
   0  -8   9        1.14        0.24      2.84 o
   1  -8   9       97.78      103.90      5.43 o
   2  -8   9      649.65      675.13     13.21 o
   3  -8   9       11.46        7.81     13.95 o
   4  -8   9       26.55       34.98      7.75 o
   5  -8   9       13.57       20.80      7.01 o
   6  -8   9        4.20       11.88      7.39 o
   7  -8   9        1.57        2.76     12.97 o
   8  -8   9        2.66        2.03      8.92 o
   9  -8   9        3.23        5.09     10.61 o
  -9  -7   9       10.11        2.95     16.16 o
  -8  -7   9       31.96       46.49     11.59 o
  -7  -7   9        0.01       -3.38      8.88 o
  -6  -7   9      104.37      112.18     11.79 o
  -5  -7   9      281.48      289.42     10.69 o
  -4  -7   9      228.07      255.67     13.89 o
  -3  -7   9      366.05      345.70     12.49 o
  -2  -7   9      100.65      100.26      5.55 o
  -1  -7   9      432.26      402.47      9.65 o
   0  -7   9      941.93      924.71     13.70 o
   1  -7   9      172.89      169.92      6.04 o
   2  -7   9       35.16       46.64      3.81 o
   3  -7   9        2.19        5.44      4.89 o
   4  -7   9       49.99       45.09      8.10 o
   5  -7   9       47.38       47.79     11.85 o
   6  -7   9       10.26       13.02      7.02 o
   7  -7   9        7.38        1.93      7.95 o
   8  -7   9        7.21       11.69      9.87 o
   9  -7   9        3.77        8.06     11.03 o
  -9  -6   9        6.63        0.79     11.24 o
  -8  -6   9        5.92        2.34      9.05 o
  -7  -6   9       11.54       -5.79      8.43 o
  -6  -6   9        8.34       15.02      8.67 o
  -5  -6   9        1.43        2.35      6.96 o
  -4  -6   9      297.05      275.45     11.65 o
  -3  -6   9      386.91      388.26     14.31 o
  -2  -6   9       67.78       70.36      4.90 o
  -1  -6   9     1196.38     1196.95     20.31 o
   0  -6   9      884.71      901.08     14.02 o
   1  -6   9       84.06       77.73      4.04 o
   2  -6   9        4.47        0.27      2.48 o
   3  -6   9      903.59     1005.37     25.35 o
   4  -6   9       81.28      100.49      9.24 o
   5  -6   9       16.13       24.99      7.19 o
   6  -6   9        1.44       -1.56      6.51 o
   7  -6   9       24.36       12.56     11.08 o
   8  -6   9       12.66       15.13     10.58 o
   9  -6   9        0.69       14.36     11.11 o
  -9  -5   9        0.32       -6.29      8.45 o
  -8  -5   9        2.89       -3.06      5.49 o
  -7  -5   9       69.72       61.28     10.40 o
  -6  -5   9       22.24       23.09      8.50 o
  -5  -5   9      285.91      264.69     14.84 o
  -4  -5   9        2.53        1.80      6.09 o
  -3  -5   9       25.68       17.74      3.68 o
  -2  -5   9     1222.34     1233.93     20.73 o
  -1  -5   9      759.93      746.49     12.96 o
   0  -5   9      280.02      285.77      8.19 o
   1  -5   9      219.70      208.74      5.96 o
   2  -5   9      165.53      188.48      6.06 o
   3  -5   9      462.01      441.67     17.25 o
   4  -5   9        2.82       -0.73      5.24 o
   5  -5   9       12.95       23.15      6.29 o
   6  -5   9        0.19        3.21      6.11 o
   7  -5   9       21.70        6.48      9.28 o
   8  -5   9        0.42       -4.22      9.55 o
   9  -5   9        7.53       -3.53     10.67 o
 -10  -4   9        0.21        7.70     14.05 o
  -9  -4   9        6.12        8.09     11.62 o
  -8  -4   9       51.42       42.98     15.41 o
  -7  -4   9        0.95        0.64      7.21 o
  -6  -4   9        1.20       -5.36     10.33 o
  -5  -4   9       13.60        6.61      9.64 o
  -4  -4   9       18.41       16.39      4.62 o
  -3  -4   9      937.36      943.83     21.81 o
  -2  -4   9      333.95      335.36      7.46 o
  -1  -4   9      488.60      493.03      9.54 o
   0  -4   9        9.21        0.34      3.05 o
   1  -4   9      223.66      236.64      6.76 o
   2  -4   9      253.14      256.82      8.29 o
   3  -4   9        9.27        4.74      3.23 o
   4  -4   9       16.18       11.72      5.63 o
   5  -4   9       68.63       82.93      9.71 o
   6  -4   9       45.50       48.05      7.19 o
   7  -4   9        1.04       11.25      9.54 o
   8  -4   9        0.55       -2.00     10.20 o
   9  -4   9        0.58        1.77     11.57 o
 -10  -3   9        1.28        8.43     13.23 o
  -9  -3   9        3.48       11.18     14.36 o
  -8  -3   9        2.85       -3.29     11.88 o
  -7  -3   9       17.81       30.61     11.96 o
  -6  -3   9        5.98        6.04      8.80 o
  -5  -3   9       80.58       94.35     14.08 o
  -4  -3   9      131.82      130.87      8.47 o
  -3  -3   9       75.07       85.27      4.58 o
  -2  -3   9      127.06      135.62      4.94 o
  -1  -3   9       54.22       54.39      4.36 o
   0  -3   9     1485.90     1509.03     24.12 o
   1  -3   9       42.22       36.62      3.76 o
   2  -3   9       24.05       33.99      4.23 o
   3  -3   9       24.53       27.31      3.33 o
   4  -3   9       78.42       86.67      8.11 o
   5  -3   9      141.81      141.03     10.93 o
   6  -3   9       13.43        8.71     19.19 o
   7  -3   9       19.62       22.59     10.16 o
   8  -3   9        8.06       19.55     10.44 o
   9  -3   9        0.07        5.27     11.73 o
 -10  -2   9        7.92        7.42     13.67 o
  -9  -2   9        2.58       11.57     13.78 o
  -8  -2   9        1.41        5.63     11.58 o
  -7  -2   9        2.39       -6.16     10.06 o
  -6  -2   9       33.27       44.14     11.49 o
  -5  -2   9      173.54      184.41     15.64 o
  -4  -2   9      138.32      132.25      5.56 o
  -3  -2   9     1027.57      958.07     40.88 o
  -2  -2   9        2.34       -0.04      2.41 o
  -1  -2   9      758.94      753.30     16.55 o
   0  -2   9        3.11        9.36      3.21 o
   1  -2   9       24.17       31.16      3.75 o
   2  -2   9        8.51       12.56      3.71 o
   3  -2   9      150.66      175.01      6.79 o
   4  -2   9      107.77      120.35      9.38 o
   5  -2   9        1.89       -4.51      7.25 o
   6  -2   9        3.00       -5.35      8.33 o
   7  -2   9        2.83       15.25     22.27 o
   8  -2   9        5.85       -2.97     10.02 o
   9  -2   9        0.34       -0.91     12.46 o
 -10  -1   9        2.88       -8.66     12.30 o
  -9  -1   9        0.08      -12.34     12.34 o
  -8  -1   9        7.38       12.75     12.11 o
  -7  -1   9       18.09       44.04     12.67 o
  -6  -1   9       86.22       86.23     13.17 o
  -4  -1   9        0.11       -0.29     10.95 o
  -3  -1   9      487.62      472.89     12.35 o
  -2  -1   9     1356.94     1432.91     21.43 o
  -1  -1   9      354.39      344.48     11.08 o
   0  -1   9      352.73      393.92      9.77 o
   1  -1   9      199.69      193.51      7.50 o
   2  -1   9      890.28      881.56     24.09 o
   3  -1   9      138.99      133.76      6.37 o
   4  -1   9      104.24       93.63      8.43 o
   5  -1   9       28.00       17.94      8.79 o
   6  -1   9       20.74        9.05     19.05 o
   7  -1   9        0.17        7.54     12.97 o
   8  -1   9        6.35        0.89     11.04 o
   9  -1   9        4.41        1.53     11.73 o
 -10   0   9        0.23       13.44     14.05 o
  -9   0   9        1.90       -5.05     11.80 o
  -8   0   9        5.35       -4.58     11.08 o
  -7   0   9        5.06       12.01     10.62 o
  -6   0   9        3.48        4.96      9.77 o
  -4   0   9       20.18       26.15      6.91 o
  -3   0   9        0.14       -2.04      3.78 o
  -2   0   9       58.35       58.97      4.85 o
  -1   0   9       58.48       57.80      4.99 o
   0   0   9        7.68        7.88      3.32 o
   1   0   9      256.29      254.04      8.97 o
   2   0   9        1.31        1.54      3.63 o
   3   0   9       76.94       99.07      6.27 o
   4   0   9        1.08        0.20      7.80 o
   5   0   9       23.32        6.02     16.24 o
   6   0   9        1.54        9.90     10.29 o
   7   0   9        1.56       -0.10     14.64 o
   8   0   9        0.36        6.09     11.50 o
 -10   1   9        0.67       15.48     14.92 o
  -9   1   9        3.94       18.90     13.69 o
  -8   1   9        2.75        5.74     11.99 o
  -7   1   9       68.94       59.36     13.34 o
  -6   1   9        1.00       -8.29      8.29 o
  -4   1   9      488.94      573.67     29.61 o
  -3   1   9      149.77      162.37      9.68 o
  -2   1   9       34.48       28.42      4.55 o
  -1   1   9      255.52      243.06      9.13 o
   0   1   9      251.71      262.19      9.41 o
   1   1   9      979.81     1012.75     21.69 o
   2   1   9       89.05       89.32      6.74 o
   3   1   9        2.78       -1.42      4.70 o
   4   1   9       18.92       27.26      5.22 o
   5   1   9        8.37       -0.05      8.95 o
   6   1   9       22.02       42.18     22.30 o
   7   1   9        2.67       11.71     11.53 o
   8   1   9        0.02       15.21     27.77 o
 -10   2   9        1.48       -3.65     14.69 o
  -9   2   9        0.89        1.59     13.01 o
  -8   2   9        0.07       -7.01     11.74 o
  -7   2   9        2.96        2.53     10.82 o
  -6   2   9        3.91       -8.70      8.70 o
  -5   2   9        8.08       -0.19      5.61 o
  -4   2   9       30.29       38.23     10.77 o
  -3   2   9       14.82       15.50      5.04 o
  -2   2   9       20.93        8.76      6.76 o
  -1   2   9       24.67       24.69      7.33 o
   0   2   9      134.86      146.75     10.83 o
   1   2   9       28.81       19.76      7.13 o
   2   2   9        1.55       15.64      5.82 o
   3   2   9      146.24      129.37      8.20 o
   4   2   9        0.05       -5.09      5.09 o
   5   2   9        8.60        9.83      9.75 o
   6   2   9        5.91       14.67     11.28 o
   7   2   9        1.94       10.69     12.38 o
   8   2   9        0.18        7.42     13.34 o
 -10   3   9        2.02       -3.32     14.08 o
  -9   3   9       22.36       21.89     14.84 o
  -8   3   9        0.01        4.26     12.59 o
  -7   3   9       38.26       45.41     13.42 o
  -6   3   9       62.90       52.05     12.58 o
  -5   3   9      140.51      150.97     17.09 o
  -4   3   9       14.37       24.85     10.92 o
  -3   3   9       75.27       73.05     12.56 o
  -2   3   9      237.82      262.62     19.25 o
  -1   3   9      215.97      232.25     10.90 o
   0   3   9      198.61      197.40     10.72 o
   1   3   9       17.69       11.95      5.76 o
   2   3   9       10.06        9.85      5.36 o
   3   3   9      110.11       97.12     15.42 o
   4   3   9       15.77       13.67      6.13 o
   5   3   9        0.92        1.69     11.25 o
   6   3   9        1.98       -0.28     11.62 o
   7   3   9       22.23        7.36     13.73 o
 -10   4   9        0.35        8.28     15.14 o
  -9   4   9        0.01        0.03     12.93 o
  -8   4   9        0.04       17.06     13.03 o
  -7   4   9        0.01       -9.85     10.25 o
  -6   4   9        6.91        1.68     10.45 o
  -5   4   9        3.19       -3.02      9.89 o
  -4   4   9       15.38       21.29     11.74 o
  -3   4   9        7.70       10.85      6.21 o
  -2   4   9        4.11       -1.44      5.46 o
  -1   4   9        2.34        6.78      5.99 o
   0   4   9        8.84       -4.09      6.31 o
   1   4   9      294.78      277.91     14.43 o
   2   4   9        7.94       15.35      5.87 o
   3   4   9       32.79       29.98      6.54 o
   4   4   9        2.91        3.26      6.97 o
   5   4   9        0.05       -4.00     11.01 o
   6   4   9        0.51        1.84     13.21 o
   7   4   9        3.86        0.72     12.91 o
  -9   5   9        0.02        7.37     14.21 o
  -8   5   9        3.59        1.31     13.55 o
  -7   5   9       28.55       42.72     13.53 o
  -6   5   9        0.25        2.09      7.19 o
  -5   5   9       14.44        7.08     11.51 o
  -4   5   9       38.82       46.86     13.34 o
  -3   5   9      114.14      125.35     10.15 o
  -2   5   9       17.24       17.22      6.19 o
  -1   5   9        2.94       -2.41      5.92 o
   0   5   9       33.31       34.41     12.09 o
   1   5   9      153.67      145.78     12.40 o
   2   5   9       11.02       12.61      7.57 o
   3   5   9        0.01       -0.53      8.70 o
   4   5   9        6.73       -9.19     13.10 o
   5   5   9       35.40       55.34     15.20 o
   6   5   9        9.39       34.19     18.39 o
  -9   6   9        0.19      -11.71     13.02 o
  -8   6   9        1.29       15.78     13.40 o
  -7   6   9        6.01      -11.08     11.08 o
  -6   6   9        7.87       26.73     12.70 o
  -5   6   9        4.65       -0.85     11.64 o
  -4   6   9        3.24       -6.08     11.46 o
  -3   6   9        8.02       -0.29      5.40 o
  -2   6   9        0.92       -4.19      6.17 o
  -1   6   9      146.21      140.72     10.45 o
   0   6   9        4.59        3.54      8.47 o
   1   6   9       57.88       70.50     10.35 o
   2   6   9        1.69       -7.74      7.74 o
   3   6   9        1.00       -0.88      9.02 o
   4   6   9        3.79       11.80     13.04 o
   5   6   9        4.62      -10.22     14.42 o
   6   6   9        0.13        0.35     18.46 o
  -8   7   9        0.36       10.62     13.80 o
  -7   7   9        0.41       14.23      8.32 o
  -6   7   9       19.88       20.38     13.57 o
  -5   7   9        4.39       -9.06     12.72 o
  -4   7   9        6.45       16.83     13.43 o
  -3   7   9        4.13        2.60      5.69 o
  -2   7   9       17.42       14.83      9.11 o
  -1   7   9      105.07      109.28     11.99 o
   0   7   9        1.21       -7.73      8.58 o
   1   7   9        2.61       -3.74      9.06 o
   2   7   9       14.86       10.55     15.63 o
   3   7   9       34.56       42.97      9.83 o
   4   7   9        5.64       -4.30      4.30 o
   5   7   9        0.21        4.54     31.76 o
  -8   8   9        4.54       11.94     12.06 o
  -7   8   9        0.09      -11.77     11.77 o
  -6   8   9        0.46      -12.32     12.32 o
  -5   8   9        0.07        7.51     13.65 o
  -4   8   9        4.17      -12.90     12.90 o
  -3   8   9       60.81       72.01      7.77 o
  -2   8   9        9.57        7.10      9.56 o
  -1   8   9        0.47        9.45      9.22 o
   0   8   9        3.48       -7.08      9.39 o
   1   8   9        3.69       -3.65      9.32 o
   2   8   9        3.56        3.04     10.13 o
   3   8   9        0.64        8.98     13.23 o
   4   8   9        0.41       -8.61     32.01 o
  -7   9   9        1.28       10.36     13.25 o
  -6   9   9        0.03       12.15     14.01 o
  -5   9   9        0.10        3.95     13.86 o
  -4   9   9       12.20       11.80     15.04 o
  -3   9   9        0.61        4.39      5.88 o
  -2   9   9        0.08       29.39     13.72 o
  -1   9   9        0.00        5.93     11.96 o
   0   9   9        3.57       -8.40     10.38 o
   1   9   9       12.02       -0.33     10.53 o
   2   9   9        1.15       -9.98      9.98 o
   3   9   9        0.50      -11.81     19.70 o
  -6  10   9        0.25       19.25     14.15 o
  -5  10   9        6.49       10.06     14.89 o
  -4  10   9        1.61       -0.15     15.59 o
  -3  10   9        0.02       -0.04      9.04 o
  -2  10   9        0.11        2.89     13.04 o
  -1  10   9        1.57       -4.70      9.62 o
   0  10   9        0.14       -3.33     23.22 o
   1  10   9        0.81      -10.58     10.58 o
  -4  11   9        0.22        1.42     16.02 o
  -2  11   9        3.89       -2.67     12.62 o
  -1  11   9        2.20        6.01     10.42 o
  -1 -17  10        0.45      -10.55     10.55 o
   0 -17  10        0.88        7.26     10.80 o
   1 -17  10        8.98       11.33      9.97 o
   2 -17  10        6.02        9.01      8.30 o
   3 -17  10        0.91       -6.11      9.39 o
   4 -17  10        0.02       -1.30      8.84 o
   5 -17  10        0.20        2.72     16.50 o
  -3 -16  10       30.28       45.57     12.63 o
  -2 -16  10       14.79        6.19     11.20 o
  -1 -16  10        3.23        9.14     11.14 o
   0 -16  10        9.24       -0.69      6.66 o
   1 -16  10       21.45        9.03      9.97 o
   2 -16  10       16.61       10.54      8.02 o
   3 -16  10        0.06        8.81      8.92 o
   4 -16  10        2.88       -1.10      8.31 o
   5 -16  10        0.03       -7.15      8.26 o
   6 -16  10        3.26        4.82      6.17 o
  -4 -15  10        1.65       10.76     10.50 o
  -3 -15  10        0.98       11.82     11.60 o
  -2 -15  10        0.80       -1.08     10.39 o
  -1 -15  10       24.96       22.96      9.22 o
   0 -15  10       37.09       43.83      9.07 o
   1 -15  10        4.70        5.92      7.64 o
   2 -15  10        9.61       13.25      6.35 o
   3 -15  10        8.89        4.22      8.18 o
   4 -15  10       26.04       29.85     10.99 o
   5 -15  10        8.57        7.74      8.57 o
   6 -15  10        1.13        5.60      8.74 o
   7 -15  10        2.42       14.10      7.39 o
  -5 -14  10       29.52       36.27     12.15 o
  -4 -14  10       14.69       -0.32      9.81 o
  -3 -14  10        7.18       -0.79     10.23 o
  -2 -14  10        1.34        5.65      9.82 o
  -1 -14  10      128.75      120.47     11.11 o
   0 -14  10       43.12       43.86      9.32 o
   1 -14  10        3.41        3.53      6.38 o
   2 -14  10       79.47       79.56      7.83 o
   3 -14  10        3.17       -5.97      7.40 o
   4 -14  10       30.09       24.71      8.40 o
   5 -14  10        0.08        9.76      6.63 o
   6 -14  10        0.99        6.33      7.70 o
   7 -14  10        7.48       16.63      8.61 o
  -5 -13  10        6.23        4.22     10.59 o
  -4 -13  10        4.13        6.22      9.61 o
  -3 -13  10       99.83       96.84     12.90 o
  -2 -13  10       70.25       74.71      9.71 o
  -1 -13  10       14.97       20.58      7.56 o
   0 -13  10       40.07       35.98      7.99 o
   1 -13  10      197.00      199.20      9.35 o
   2 -13  10        1.91       -5.22      5.22 o
   3 -13  10        8.17        8.61      7.07 o
   4 -13  10        3.67        5.89      7.38 o
   5 -13  10        1.23       -3.74      6.87 o
   6 -13  10        0.06       11.95     10.75 o
   7 -13  10        0.09        1.24      7.52 o
   8 -13  10        1.29        2.04      7.99 o
  -6 -12  10       11.01       38.63     15.81 o
  -5 -12  10        1.47       15.53      9.08 o
  -4 -12  10       10.14       23.75     12.50 o
  -3 -12  10       92.85       81.65      9.86 o
  -2 -12  10       25.96       27.04      7.76 o
  -1 -12  10      126.94      122.68     10.37 o
   0 -12  10      239.31      225.82      9.65 o
   1 -12  10       36.55       52.87      6.06 o
   2 -12  10       72.01       65.62      6.73 o
   3 -12  10       32.89       26.15      7.25 o
   4 -12  10       13.02        9.67      6.62 o
   5 -12  10       45.74       60.57      8.71 o
   6 -12  10        6.95        2.89      6.78 o
   7 -12  10       32.16       12.71     10.33 o
   8 -12  10        3.04       14.99     10.39 o
  -7 -11  10        0.96        8.75     11.27 o
  -6 -11  10        3.66       -0.99     10.44 o
  -5 -11  10       54.18       61.58      8.51 o
  -4 -11  10      111.41      143.32      9.58 o
  -3 -11  10       19.18       20.03      6.48 o
  -2 -11  10      190.91      176.54     14.16 o
  -1 -11  10      198.36      180.27     11.14 o
   0 -11  10       36.65       42.65      5.61 o
   1 -11  10       95.54       97.28      7.46 o
   2 -11  10       66.14       67.05      6.43 o
   3 -11  10        2.37        2.23      4.54 o
   4 -11  10        1.05       -2.82      6.97 o
   5 -11  10       31.48       28.65      9.33 o
   6 -11  10       20.19       13.23      9.70 o
   7 -11  10        1.88       -0.49     15.44 o
   8 -11  10        4.83        5.81      9.58 o
   9 -11  10        1.75        7.55     17.66 o
  -7 -10  10        0.11        3.64     11.03 o
  -6 -10  10       10.26       13.62     10.68 o
  -5 -10  10      108.11      103.76      9.18 o
  -4 -10  10       62.92       69.43     10.97 o
  -3 -10  10       14.08        9.80      5.29 o
  -2 -10  10      112.98       94.98     11.47 o
  -1 -10  10      133.00      154.86     11.23 o
   0 -10  10      473.52      450.83     12.33 o
   1 -10  10       16.77       14.21      3.94 o
   2 -10  10      237.29      249.84      9.93 o
   3 -10  10       45.62       59.79      7.76 o
   4 -10  10       11.84       -3.38      7.33 o
   5 -10  10      261.08      281.08     29.62 o
   6 -10  10       19.03       28.62      9.46 o
   7 -10  10        8.37       22.61      9.32 o
   8 -10  10        7.32       -5.85     17.41 o
   9 -10  10        3.86        9.63      9.82 o
  -8  -9  10        1.15       -0.88     10.25 o
  -7  -9  10       30.93       56.27     12.39 o
  -6  -9  10       68.97       70.93     11.76 o
  -5  -9  10       22.73       31.21      6.19 o
  -4  -9  10       55.58       51.71      7.70 o
  -3  -9  10      440.16      453.75     11.10 o
  -2  -9  10      500.81      525.66     12.01 o
  -1  -9  10       11.03       12.49      3.90 o
   0  -9  10       28.77       28.23      4.89 o
   1  -9  10       33.14       26.04      5.63 o
   2  -9  10       25.23       15.87      6.14 o
   3  -9  10      137.67      107.71     11.17 o
   4  -9  10        0.85       -2.35      7.21 o
   5  -9  10        2.11       -4.88      7.41 o
   6  -9  10       28.40       22.87      8.31 o
   7  -9  10       19.32        5.10     13.52 o
   8  -9  10        4.29        9.20      8.79 o
   9  -9  10        0.10      -10.36     10.36 o
  -8  -8  10       14.43       19.66     21.19 o
  -7  -8  10        9.67       12.20     10.24 o
  -6  -8  10       33.49       17.15      9.49 o
  -5  -8  10       10.14        8.84      5.15 o
  -4  -8  10        4.66        3.62      5.04 o
  -3  -8  10      101.55      105.87      7.60 o
  -2  -8  10      701.91      663.73     15.92 o
  -1  -8  10      205.27      206.62      6.70 o
   0  -8  10        2.78        3.48      3.23 o
   1  -8  10      249.29      255.55      7.80 o
   2  -8  10      259.46      271.82      8.92 o
   3  -8  10      761.67      747.62     26.73 o
   4  -8  10        7.15        1.45      7.21 o
   5  -8  10        2.38       -1.81      7.16 o
   6  -8  10       62.30       67.73     12.56 o
   7  -8  10       19.14       22.88     11.35 o
   8  -8  10        0.16       -2.67      8.38 o
   9  -8  10        6.58        5.52     11.75 o
  -9  -7  10        4.59       17.09      9.67 o
  -8  -7  10       24.47       34.46     21.30 o
  -7  -7  10        2.27       -3.11     11.16 o
  -6  -7  10       19.50       19.57      9.03 o
  -5  -7  10       68.88       67.60     10.30 o
  -4  -7  10      383.14      426.70     20.17 o
  -3  -7  10      135.68      153.12      9.09 o
  -2  -7  10        3.71        1.54      4.69 o
  -1  -7  10      436.73      464.36     10.03 o
   0  -7  10       60.70       51.79      4.40 o
   1  -7  10     1266.45     1237.23     21.60 o
   2  -7  10       40.64       34.32      4.29 o
   3  -7  10      144.80      149.32     11.60 o
   4  -7  10      251.70      300.39     15.61 o
   5  -7  10      190.92      154.71     12.15 o
   6  -7  10       60.69       60.10      9.44 o
   7  -7  10        5.99        4.46      8.48 o
   8  -7  10        0.29       -1.50     10.34 o
   9  -7  10        3.14       14.02     12.24 o
  -9  -6  10        3.88       -4.97      9.44 o
  -8  -6  10        4.71       -1.46      9.66 o
  -7  -6  10        1.09       -4.93      9.47 o
  -6  -6  10        3.25        2.97      8.25 o
  -5  -6  10       40.93       69.86     15.42 o
  -4  -6  10      735.82      734.57     24.79 o
  -3  -6  10       40.48       43.45      7.35 o
  -2  -6  10        4.82        1.37      4.29 o
  -1  -6  10        2.73        2.74      3.59 o
   0  -6  10      553.42      581.29     12.12 o
   1  -6  10      683.92      672.13     17.30 o
   2  -6  10       18.08       18.78      3.68 o
   3  -6  10       70.14       49.98      6.54 o
   4  -6  10       27.64       40.51      7.69 o
   5  -6  10       50.58       64.25     18.09 o
   6  -6  10        2.03        1.96      7.75 o
   7  -6  10        8.91        9.64     10.12 o
   8  -6  10        1.23       -4.29     10.58 o
   9  -6  10        2.79       -0.37     11.73 o
  -9  -5  10        1.16       -1.80     14.29 o
  -8  -5  10        9.61       17.48     13.59 o
  -7  -5  10       74.44       87.98     17.30 o
  -6  -5  10      158.42      167.17     20.36 o
  -5  -5  10       18.43        8.83     11.48 o
  -4  -5  10       10.67        3.09      5.98 o
  -3  -5  10      565.76      558.68     16.58 o
  -2  -5  10      790.16      757.86     18.04 o
  -1  -5  10     1068.71     1047.42     18.38 o
   0  -5  10      158.11      150.42      6.64 o
   1  -5  10       31.70       41.32      5.49 o
   2  -5  10      400.80      391.08     10.12 o
   3  -5  10      548.06      552.58     15.06 o
   4  -5  10      220.01      217.32     11.65 o
   5  -5  10        8.77        9.12      6.54 o
   6  -5  10        6.71       -2.44      7.65 o
   7  -5  10       24.50       16.83     10.79 o
   8  -5  10        3.54        5.21     10.93 o
   9  -5  10        0.33       -3.17     11.39 o
  -9  -4  10        0.07        5.62     12.78 o
  -8  -4  10        1.92       27.56     12.77 o
  -7  -4  10        1.31       -2.82     10.69 o
  -6  -4  10      131.71      122.15     16.86 o
  -5  -4  10      199.65      197.64     19.75 o
  -4  -4  10        7.34        9.97     10.64 o
  -3  -4  10       59.17       60.92      4.66 o
  -2  -4  10      434.60      439.16     12.76 o
  -1  -4  10       60.81       61.18      4.31 o
   0  -4  10      140.70      143.53      5.86 o
   1  -4  10      299.09      327.87     19.92 o
   2  -4  10       30.25       36.40      4.29 o
   3  -4  10       61.92       66.24      5.61 o
   4  -4  10       80.96       69.65      8.08 o
   5  -4  10       15.25       16.27      6.63 o
   6  -4  10       32.90       37.84      9.64 o
   7  -4  10       10.79        2.27     10.84 o
   8  -4  10        8.72       -7.36     10.68 o
   9  -4  10        0.55      -12.03     12.09 o
 -10  -3  10        1.23      -12.67     16.96 o
  -9  -3  10       17.46        4.01     13.20 o
  -8  -3  10       19.14       -1.74     12.09 o
  -7  -3  10       45.60       31.07     12.25 o
  -6  -3  10        0.39        2.64     10.91 o
  -5  -3  10       68.88       75.19     13.81 o
  -4  -3  10      979.13      941.41     28.13 o
  -3  -3  10      729.35      725.25     14.93 o
  -2  -3  10        4.74        1.71      4.56 o
  -1  -3  10      215.77      216.24      8.74 o
   0  -3  10      587.29      603.09     15.09 o
   1  -3  10     1784.66     1839.02     37.15 o
   2  -3  10      118.22      122.94      6.72 o
   3  -3  10        7.63        9.40      4.32 o
   4  -3  10       97.83      109.27      9.36 o
   5  -3  10       62.23       67.91      8.07 o
   6  -3  10        5.41       12.88      8.86 o
   7  -3  10        2.92        6.08      9.92 o
   8  -3  10        1.46       -2.71     11.54 o
   9  -3  10        2.75        3.84     12.89 o
 -10  -2  10        0.97        4.70     12.96 o
  -9  -2  10        4.35       11.57     14.02 o
  -8  -2  10        0.30      -10.89     10.89 o
  -7  -2  10        4.63       13.63     11.59 o
  -6  -2  10        0.21       -1.75      4.79 o
  -5  -2  10       43.01       46.69     11.63 o
  -4  -2  10       16.92       12.61      4.97 o
  -3  -2  10       40.12       38.25      3.71 o
  -2  -2  10       14.18       16.50      4.86 o
  -1  -2  10      426.78      432.72     11.80 o
   0  -2  10        2.46        3.90      3.96 o
   1  -2  10        4.01        2.78      3.81 o
   2  -2  10      189.93      207.55     18.01 o
   3  -2  10      162.22      184.57      8.24 o
   4  -2  10       38.03       46.82      9.16 o
   5  -2  10        0.28       -7.05      7.76 o
   6  -2  10        7.58        5.54      9.32 o
   7  -2  10        0.23        3.85     10.44 o
   8  -2  10       19.01       22.63     12.42 o
   9  -2  10        0.90      -11.69     11.69 o
 -10  -1  10        0.30       -5.93     14.50 o
  -9  -1  10       13.76       -5.06     12.39 o
  -8  -1  10        2.25       -8.80     11.35 o
  -7  -1  10       15.47       13.00     11.17 o
  -6  -1  10      162.99       70.34     10.88 o
  -5  -1  10      114.35       81.02     13.31 o
  -4  -1  10        1.33       -1.69      4.43 o
  -3  -1  10        1.68       -0.88      4.00 o
  -2  -1  10      334.39      344.07     12.16 o
  -1  -1  10      857.39      867.56     17.35 o
   0  -1  10      229.16      203.15      8.60 o
   1  -1  10        0.68       -4.03      5.84 o
   2  -1  10       30.57       33.58      7.78 o
   3  -1  10      249.13      278.10     10.25 o
   4  -1  10       22.58       28.03      9.66 o
   5  -1  10       27.93       19.30      9.70 o
   6  -1  10        5.03       11.02     10.58 o
   7  -1  10        7.84        9.99     10.78 o
   8  -1  10        1.11       -2.66     16.31 o
 -10   0  10        0.15      -10.13     13.68 o
  -9   0  10        0.11       23.21     14.39 o
  -8   0  10        4.33       13.17     12.39 o
  -7   0  10       15.09        0.43     10.94 o
  -6   0  10        1.94       15.50      9.14 o
  -5   0  10       45.12       56.49     12.34 o
  -4   0  10        2.88        3.40      4.27 o
  -3   0  10      405.63      422.45     13.61 o
  -2   0  10        7.34       -3.15      4.39 o
  -1   0  10       13.43        8.68      4.28 o
   0   0  10       18.27       20.97      4.71 o
   1   0  10       60.02       56.37      6.52 o
   2   0  10       81.26       81.14      9.65 o
   3   0  10        1.55        2.89      4.59 o
   4   0  10        6.59        2.23      4.31 o
   5   0  10        1.03        0.92      9.51 o
   6   0  10       22.01       20.99     12.29 o
   7   0  10        0.27       14.24     11.75 o
   8   0  10        0.55       16.14     13.24 o
 -10   1  10        5.92       -9.62     13.25 o
  -9   1  10        0.05       15.46     14.24 o
  -8   1  10       20.00       42.97     14.39 o
  -7   1  10       27.02       11.98     11.80 o
  -6   1  10        5.24        2.67      8.08 o
  -5   1  10        9.44       23.56     11.32 o
  -4   1  10      265.56      257.76     20.50 o
  -3   1  10      177.83      188.68      9.70 o
  -2   1  10       25.63       20.34      4.69 o
  -1   1  10        0.25       -5.00      5.00 o
   0   1  10      321.48      337.65     10.95 o
   1   1  10      124.35      114.13      8.43 o
   2   1  10       28.84       38.13      8.51 o
   3   1  10      118.65      112.53      8.92 o
   4   1  10       38.44       46.37      6.46 o
   5   1  10       13.17        7.99     10.69 o
   6   1  10       19.16       38.45     12.34 o
   7   1  10        4.89        4.20     11.90 o
   8   1  10        0.06        9.02     30.57 o
 -10   2  10        1.60        0.70     13.37 o
  -9   2  10        1.35       11.48     13.39 o
  -8   2  10        5.58       17.52     12.89 o
  -7   2  10       14.28        3.31     11.73 o
  -6   2  10        0.43       -3.07      3.07 o
  -5   2  10       19.50       18.05     11.89 o
  -4   2  10        1.73       -8.30      9.41 o
  -3   2  10       26.84       30.87      7.03 o
  -2   2  10        9.15       11.69      7.60 o
  -1   2  10       18.77       11.63      8.30 o
   0   2  10       15.47       15.94      6.55 o
   1   2  10       33.99       53.93     12.69 o
   2   2  10        1.25        2.12      5.03 o
   3   2  10        5.76       -2.71      5.81 o
   4   2  10       10.21        9.49      6.01 o
   5   2  10        0.52      -10.61     10.61 o
   6   2  10        0.49       -5.84     11.16 o
   7   2  10        5.57       11.28     23.68 o
  -9   3  10        2.60       20.16     14.57 o
  -8   3  10        0.04       -2.75     12.94 o
  -7   3  10        1.82        3.41     11.58 o
  -6   3  10       39.51       38.39     12.16 o
  -5   3  10        9.07       -4.96     10.89 o
  -4   3  10        1.16       12.22     11.30 o
  -3   3  10        8.57       10.09      6.39 o
  -2   3  10       86.45      114.20     19.39 o
  -1   3  10      154.90      147.01     10.09 o
   0   3  10       71.33       69.50      7.71 o
   1   3  10       46.15       35.45      8.41 o
   2   3  10      112.31      119.76      8.87 o
   3   3  10       14.09       19.74      7.18 o
   4   3  10       69.08       86.10      9.10 o
   5   3  10       15.24       18.39     12.88 o
   6   3  10        0.37       -4.17     12.07 o
   7   3  10        0.15        7.13     14.45 o
  -9   4  10        1.31       37.53     14.67 o
  -8   4  10        0.04        0.42     12.84 o
  -7   4  10        4.39       15.29     12.64 o
  -6   4  10        1.08       -2.46     11.19 o
  -5   4  10       17.58       17.00     12.44 o
  -4   4  10       47.60       64.55     14.55 o
  -3   4  10        6.83        5.20      6.55 o
  -2   4  10        6.99        8.97      5.63 o
  -1   4  10        1.00        8.03      6.20 o
   0   4  10        2.49       -1.22      7.24 o
   1   4  10       17.48       10.23      7.98 o
   2   4  10       13.71       10.49      7.85 o
   3   4  10        0.16        0.98      7.05 o
   4   4  10        0.09       -6.29      6.29 o
   5   4  10        5.88        9.82     13.73 o
   6   4  10        0.00       22.04     63.59 o
  -9   5  10        2.31        8.74     13.31 o
  -8   5  10        5.76       -0.90     13.50 o
  -6   5  10       17.49       -4.59     12.81 o
  -5   5  10        3.11       -6.79     11.42 o
  -4   5  10       49.00       77.58     16.24 o
  -3   5  10       52.09       61.81      8.89 o
  -2   5  10       51.10       47.72      7.99 o
  -1   5  10       18.47       20.97      7.17 o
   0   5  10       11.09       14.71      8.36 o
   1   5  10       84.12       93.03     15.52 o
   2   5  10       33.74       45.12     15.39 o
   3   5  10       11.68        3.22      8.18 o
   4   5  10        0.62       -9.24     21.84 o
   5   5  10        7.24       -0.31     12.50 o
   6   5  10        1.01        6.82     16.54 o
  -8   6  10        0.85      -10.77     10.77 o
  -7   6  10        8.31        6.29     13.76 o
  -6   6  10        3.91       16.93     13.60 o
  -5   6  10        1.05       -1.87     12.99 o
  -4   6  10        0.01      -12.01     12.01 o
  -3   6  10        0.83       -5.67      6.84 o
  -2   6  10        0.33        0.58      7.06 o
  -1   6  10       91.31       90.53     11.31 o
   0   6  10        0.20       -2.45      8.41 o
   1   6  10        0.88        8.26      9.26 o
   2   6  10        0.46       -0.27      9.81 o
   3   6  10        0.66       -2.45      9.09 o
   4   6  10        0.02      -10.65     13.52 o
   5   6  10        1.52      -21.92     32.80 o
  -8   7  10        2.05        0.82      3.69 o
  -7   7  10        1.60       -6.25     13.51 o
  -6   7  10        5.20       23.53     15.22 o
  -5   7  10       18.44       13.65     13.98 o
  -4   7  10        9.14        2.93     13.97 o
  -3   7  10        0.01       -4.72      7.16 o
  -2   7  10        5.35        2.48      9.10 o
  -1   7  10       46.35       78.64     12.34 o
   0   7  10        9.91        9.55      9.40 o
   1   7  10        0.81       -8.53      9.04 o
   2   7  10        0.93        6.44      9.36 o
   3   7  10       21.11       12.41     17.04 o
   4   7  10        3.21       -9.13      9.13 o
  -7   8  10        0.37       17.77     14.28 o
  -6   8  10        0.11       12.86     14.68 o
  -5   8  10        3.81      -13.44     13.44 o
  -4   8  10        0.29       -4.16     14.52 o
  -3   8  10       41.03       47.53     22.44 o
  -2   8  10        0.19       -9.50     11.88 o
  -1   8  10        1.78        8.00      9.15 o
   0   8  10        2.06        6.49     10.03 o
   1   8  10        0.11      -13.20     18.71 o
   2   8  10        0.00       12.60     10.62 o
   3   8  10        2.54        1.96      9.31 o
  -6   9  10        0.78        7.15     14.68 o
  -5   9  10        0.00        5.83     15.02 o
  -4   9  10        0.31       16.52     16.77 o
  -3   9  10       22.52        9.92     15.55 o
  -2   9  10        0.06       31.29     14.60 o
  -1   9  10        0.36        5.96      7.06 o
   0   9  10        3.13       22.95     11.19 o
   1   9  10       14.54       20.31     11.20 o
   2   9  10        4.61       12.16     14.23 o
  -5  10  10       12.90       32.85     16.76 o
  -4  10  10        0.16      -14.73     14.73 o
  -3  10  10        0.12        7.35      7.99 o
  -2  10  10        0.27        0.45     13.20 o
  -1  10  10        0.03      -10.34     10.34 o
   0  10  10        1.35       23.54     11.23 o
  -1 -17  11        0.21        2.50     10.76 o
   0 -17  11        0.17       -8.49      8.49 o
   1 -17  11        0.59        0.76     14.75 o
   2 -17  11        5.79       23.06     18.46 o
   3 -17  11        3.70       -0.97     13.43 o
   4 -17  11        3.43        4.29      9.61 o
  -2 -16  11       57.22       59.20     14.98 o
  -1 -16  11        0.37       -2.38     11.21 o
   0 -16  11        6.12       -2.90      7.28 o
   1 -16  11       15.34       31.34     10.51 o
   2 -16  11       19.05       22.35      7.77 o
   3 -16  11        0.10       -7.67      9.02 o
   4 -16  11        0.20       -8.20      8.20 o
   5 -16  11        4.56       10.44      8.45 o
   6 -16  11        7.12        9.06     10.97 o
  -4 -15  11       11.59       -3.87      9.50 o
  -3 -15  11        0.87        8.53     11.17 o
  -2 -15  11        1.43       -3.78     11.50 o
  -1 -15  11       15.96       16.32      9.24 o
   0 -15  11       55.93       55.09      9.38 o
   1 -15  11        6.83        3.97      9.20 o
   2 -15  11        5.91        5.40      6.25 o
   3 -15  11       10.35       10.66      8.21 o
   4 -15  11        2.89       -0.78      8.00 o
   5 -15  11        1.37       -4.78     10.91 o
   6 -15  11        1.97       -2.47      8.27 o
  -5 -14  11       27.61       36.21     12.06 o
  -4 -14  11       37.41       38.53     11.73 o
  -3 -14  11        3.89        1.32     12.29 o
  -2 -14  11       19.53        3.38      8.05 o
  -1 -14  11       81.30       73.64      9.94 o
   0 -14  11       44.89       46.79      8.75 o
   1 -14  11        2.09        0.31      7.42 o
   2 -14  11        2.63        6.21      6.08 o
   3 -14  11       18.36       15.12     10.52 o
   4 -14  11       42.64       51.99      8.92 o
   5 -14  11       14.19        7.00      9.49 o
   6 -14  11        0.15        8.07      7.98 o
   7 -14  11        3.14       -0.80      7.80 o
  -5 -13  11        7.64       16.43     11.37 o
  -4 -13  11        0.71        7.99     10.15 o
  -3 -13  11       50.99       32.11     10.73 o
  -2 -13  11      101.89       96.56     10.89 o
  -1 -13  11       70.12       80.97     10.10 o
   0 -13  11        0.32       -5.63      6.58 o
   1 -13  11       47.89       51.40      7.28 o
   2 -13  11        0.65       -5.11      5.51 o
   3 -13  11       19.64       14.80      7.97 o
   4 -13  11       17.41       -1.19      5.98 o
   5 -13  11        1.62       -4.46      7.42 o
   6 -13  11        4.58        6.52      5.11 o
   7 -13  11        3.44        2.71     10.90 o
   8 -13  11        5.20       -2.73     10.53 o
  -6 -12  11       14.64        2.35     18.92 o
  -5 -12  11        3.70       -2.45      9.77 o
  -4 -12  11       11.72        2.40      9.04 o
  -3 -12  11       97.04       75.42     10.05 o
  -2 -12  11      161.68      159.39     11.72 o
  -1 -12  11       25.11       38.22      8.12 o
   0 -12  11       20.38       10.98      5.97 o
   1 -12  11       62.79       65.27      6.66 o
   2 -12  11       91.20       78.41      7.13 o
   3 -12  11       72.62       70.97      9.09 o
   4 -12  11        0.92       -0.93      6.66 o
   5 -12  11       44.16       53.00     10.35 o
   6 -12  11        4.01       12.20      9.66 o
   7 -12  11        2.12       -2.67      9.61 o
   8 -12  11        0.00       10.28     10.21 o
  -7 -11  11        6.99        6.79     14.40 o
  -6 -11  11        4.51       -6.02     10.55 o
  -5 -11  11       73.21       82.89      8.82 o
  -4 -11  11      224.61      248.56     17.55 o
  -3 -11  11       75.04       76.67      9.19 o
  -2 -11  11        3.33        5.16      7.21 o
  -1 -11  11      132.31      136.39     10.41 o
   0 -11  11       12.68       15.77      5.06 o
   1 -11  11      189.99      205.34      8.86 o
   2 -11  11       13.39       10.06      5.16 o
   3 -11  11        1.60       -0.33      6.33 o
   4 -11  11       41.72       32.16      7.37 o
   5 -11  11        5.23        3.36     11.24 o
   6 -11  11       16.99       17.08      9.60 o
   7 -11  11        0.40       -2.71      9.64 o
   8 -11  11       10.06        5.80     10.25 o
  -7 -10  11        3.41        1.74     11.20 o
  -6 -10  11        3.69       -4.03     10.23 o
  -5 -10  11       77.17       79.41      9.05 o
  -4 -10  11       20.75       16.34      6.09 o
  -3 -10  11       78.73       86.66      9.34 o
  -2 -10  11       20.59       13.64      6.73 o
  -1 -10  11       51.85       55.05      7.76 o
   0 -10  11      325.37      342.55     10.68 o
   1 -10  11       69.16       46.56      7.28 o
   2 -10  11       35.83       23.16      5.05 o
   3 -10  11       81.40       92.04      8.70 o
   4 -10  11       36.44       40.64     15.77 o
   5 -10  11       68.66       72.62     11.09 o
   6 -10  11        0.86        6.38     10.71 o
   7 -10  11       37.12       46.50     10.66 o
   8 -10  11        3.78        3.33      9.72 o
   9 -10  11        1.71       -6.54     12.36 o
  -8  -9  11        3.40       18.74     11.40 o
  -7  -9  11       32.21       21.34     11.11 o
  -6  -9  11       98.48      118.87     13.60 o
  -5  -9  11       79.76       88.16      7.63 o
  -4  -9  11       15.88       16.23      6.58 o
  -3  -9  11      296.51      286.76     20.03 o
  -2  -9  11        4.24       -2.73      4.46 o
  -1  -9  11      271.58      258.97     10.65 o
   0  -9  11      109.29      103.29      6.79 o
   1  -9  11       21.97       24.49      7.20 o
   2  -9  11      204.89      212.27      9.21 o
   3  -9  11       10.15        6.49      7.47 o
   4  -9  11      235.84      189.41     14.22 o
   5  -9  11        4.73       11.39      7.95 o
   6  -9  11        0.92       35.83      9.57 o
   7  -9  11        0.42      -11.54     11.54 o
   8  -9  11        4.02        1.08      8.93 o
   9  -9  11        0.73       -7.54     11.75 o
  -8  -8  11        0.03        3.60     11.39 o
  -7  -8  11       19.30       22.21     10.38 o
  -6  -8  11        8.57        1.66     10.75 o
  -5  -8  11       21.41       16.93      5.80 o
  -4  -8  11      166.54      130.87     16.23 o
  -3  -8  11        2.36       -4.14      5.15 o
  -2  -8  11      458.54      457.57     12.73 o
  -1  -8  11      113.50      130.95     11.31 o
   0  -8  11       45.47       57.68      5.57 o
   1  -8  11       83.67       83.21      6.60 o
   2  -8  11      477.45      446.90     13.51 o
   3  -8  11      404.99      411.22     18.91 o
   4  -8  11       50.90       40.13      8.41 o
   5  -8  11      112.79      101.62     11.29 o
   6  -8  11       32.06       33.20      9.59 o
   7  -8  11        0.92       -8.02      8.02 o
   8  -8  11        6.54        8.00     11.60 o
   9  -8  11        6.08       12.24     12.41 o
  -8  -7  11       31.49       36.60     16.23 o
  -7  -7  11       25.98       18.96     25.30 o
  -6  -7  11       11.62       -0.22     14.03 o
  -5  -7  11      166.94      166.09     10.31 o
  -4  -7  11      213.20      220.50     16.80 o
  -3  -7  11      180.05      190.95     11.10 o
  -2  -7  11       83.75       89.16      7.91 o
  -1  -7  11      131.13      145.51      6.20 o
   0  -7  11      153.65      158.91      7.98 o
   1  -7  11      407.78      382.12     11.81 o
   2  -7  11      140.65      144.34      6.51 o
   3  -7  11       10.05        8.52      6.09 o
   4  -7  11      101.55      100.91     10.77 o
   5  -7  11        0.20       -4.00      9.57 o
   6  -7  11       32.51       39.50     16.86 o
   7  -7  11        0.74       -0.39      8.59 o
   8  -7  11        0.04        7.12     11.43 o
   9  -7  11        2.50        8.93     11.75 o
  -9  -6  11        0.05       13.35     13.93 o
  -8  -6  11        0.72       12.14     14.33 o
  -7  -6  11        0.40       16.66     14.52 o
  -6  -6  11       21.30       32.49     15.14 o
  -5  -6  11        0.14        3.39      4.86 o
  -4  -6  11      202.91      227.27     12.96 o
  -3  -6  11       65.00       61.10      6.19 o
  -2  -6  11       21.20       11.75      5.23 o
  -1  -6  11        0.14       -3.35      3.35 o
   0  -6  11        3.37        7.38      4.57 o
   1  -6  11     1062.29     1012.57     22.12 o
   2  -6  11       79.22       83.35      5.40 o
   3  -6  11      236.71      244.34      9.58 o
   4  -6  11      311.66      301.82     15.66 o
   5  -6  11       92.46       92.76     10.35 o
   6  -6  11        3.12        6.26      7.61 o
   7  -6  11       23.17       28.79     12.38 o
   8  -6  11        0.87       -2.28     11.12 o
   9  -6  11        0.02       -0.89     11.87 o
  -9  -5  11        3.15        0.44     11.20 o
  -8  -5  11        6.22        5.02     13.54 o
  -7  -5  11       35.71       30.72     15.04 o
  -6  -5  11       78.14      105.18     17.96 o
  -5  -5  11      164.40      178.92     20.54 o
  -4  -5  11      167.11      192.70     11.99 o
  -3  -5  11       55.64       64.34     12.02 o
  -2  -5  11      162.40      167.60      8.55 o
  -1  -5  11      924.36      914.42     18.31 o
   0  -5  11      245.12      230.15      9.13 o
   1  -5  11        4.28       -3.21      3.88 o
   2  -5  11      711.10      741.05     15.91 o
   3  -5  11      368.88      350.14     17.32 o
   4  -5  11       42.64       32.39      8.13 o
   5  -5  11        0.26       -5.32      6.78 o
   6  -5  11        5.70       13.99     10.82 o
   7  -5  11       13.01       -0.10     10.43 o
   8  -5  11        7.59       24.52     12.16 o
   9  -5  11        0.00        8.65     12.20 o
  -9  -4  11        5.53        4.98      8.76 o
  -8  -4  11        3.01       15.20     14.58 o
  -7  -4  11        2.04       -7.87     11.01 o
  -6  -4  11       88.34       97.75     17.13 o
  -5  -4  11        1.25        3.14     11.27 o
  -4  -4  11       67.38       66.64      8.27 o
  -3  -4  11       20.60       17.31      5.25 o
  -2  -4  11       33.06       28.90      5.40 o
  -1  -4  11      686.36      661.88     15.09 o
   0  -4  11       14.74       17.73      4.28 o
   1  -4  11       10.85       13.17      9.66 o
   2  -4  11      632.95      676.10     14.84 o
   3  -4  11      128.20      137.95      7.99 o
   4  -4  11       47.39       57.33      8.11 o
   5  -4  11        2.73        0.34      7.72 o
   6  -4  11        0.30       15.69     10.72 o
   7  -4  11        0.30       -2.02     10.44 o
   8  -4  11        0.01        4.83     12.30 o
   9  -4  11        0.46       -3.27     12.59 o
  -9  -3  11       17.95       43.83     14.46 o
  -8  -3  11       21.20       20.42      9.84 o
  -7  -3  11       22.73       22.37     13.13 o
  -6  -3  11       17.63       17.76     12.81 o
  -5  -3  11       39.75       44.07     13.04 o
  -4  -3  11       69.75       76.42      8.10 o
  -3  -3  11      596.39      633.13     16.14 o
  -2  -3  11        2.24       -1.11      4.70 o
  -1  -3  11       30.44       36.21      4.99 o
   0  -3  11      318.41      309.76      9.16 o
   1  -3  11      871.10      824.26     21.53 o
   2  -3  11      228.25      205.27      8.73 o
   3  -3  11       25.45       24.11      5.63 o
   4  -3  11        3.07       -1.44      7.08 o
   5  -3  11       50.86       47.68     10.38 o
   6  -3  11       30.33       33.74     18.46 o
   7  -3  11        6.09       12.34     11.99 o
   8  -3  11        2.73      -12.35     12.35 o
  -9  -2  11        0.00       12.53     14.29 o
  -8  -2  11       16.08       22.14     13.76 o
  -7  -2  11        9.26        7.12      7.64 o
  -6  -2  11        3.22       -5.26     10.54 o
  -5  -2  11       30.00       13.10     11.15 o
  -4  -2  11      104.26      114.24     13.55 o
  -3  -2  11      348.52      350.62     10.08 o
  -2  -2  11      103.02      123.16      9.18 o
  -1  -2  11        4.29        4.98      3.96 o
   0  -2  11      438.93      424.41     12.39 o
   1  -2  11      250.56      236.69     17.29 o
   2  -2  11        5.10       -5.42      5.42 o
   3  -2  11        0.33       -1.26      4.39 o
   4  -2  11       10.13       17.15      6.69 o
   5  -2  11       19.37        4.30      9.75 o
   6  -2  11        3.95       -0.73     10.82 o
   7  -2  11        3.46        8.77     11.63 o
   8  -2  11        1.11       10.99     14.03 o
  -9  -1  11        2.11       13.43     13.60 o
  -8  -1  11        1.68        5.52     12.30 o
  -7  -1  11        3.12       -1.17      5.92 o
  -6  -1  11       62.32       67.01     14.17 o
  -5  -1  11      208.71      177.25     18.93 o
  -4  -1  11        2.54       12.86      5.74 o
  -3  -1  11        5.03        4.87      4.20 o
  -2  -1  11      301.73      304.50     12.12 o
  -1  -1  11     1623.59     1660.57     33.20 o
   0  -1  11      176.54      159.52      9.96 o
   1  -1  11       49.48       39.58      7.82 o
   2  -1  11       35.40       31.83      8.09 o
   3  -1  11      163.30      153.08     11.12 o
   4  -1  11       45.03       52.12     11.82 o
   5  -1  11        4.01       -9.57      9.57 o
   6  -1  11        2.70       -0.09     10.65 o
   7  -1  11       15.43       23.05     23.89 o
   8  -1  11        0.02       -9.37     11.85 o
  -9   0  11        0.67        7.35     14.00 o
  -8   0  11        0.25       23.63     13.29 o
  -7   0  11        4.37        6.25      9.83 o
  -6   0  11        4.77        7.82     11.12 o
  -5   0  11       30.96       42.93     12.71 o
  -4   0  11       58.70       58.96      9.51 o
  -3   0  11        4.53       11.94      5.27 o
  -2   0  11        0.25        5.31      5.71 o
  -1   0  11       35.34       33.89      6.89 o
   0   0  11        9.82       20.73      5.94 o
   1   0  11       12.59       18.59      5.97 o
   2   0  11       18.14       21.17      5.60 o
   3   0  11        5.17       -7.16      7.16 o
   4   0  11       12.13       11.31      8.40 o
   5   0  11       10.31       19.07     11.55 o
   6   0  11       11.37       27.29     12.47 o
   7   0  11        2.19       10.69     12.66 o
   8   0  11        0.60       10.77     25.69 o
  -9   1  11        3.48        7.41     13.16 o
  -8   1  11       19.25       25.47     13.88 o
  -7   1  11       11.10       16.85     10.58 o
  -6   1  11        5.21        3.86     12.04 o
  -5   1  11        1.04        1.37     11.32 o
  -4   1  11       60.59       67.75      6.69 o
  -3   1  11      517.68      566.80     21.02 o
  -2   1  11      206.93      207.47      9.40 o
  -1   1  11        0.86       -5.35      5.35 o
   0   1  11       92.26       95.38      8.63 o
   1   1  11      158.68      151.44      9.56 o
   2   1  11       57.98       49.37      7.04 o
   3   1  11       23.63       36.77     13.53 o
   4   1  11        0.09        2.99      5.75 o
   5   1  11       42.41       71.21     14.18 o
   6   1  11        0.65       -0.25     14.48 o
   7   1  11        3.40       -5.88     13.20 o
  -9   2  11        0.20        8.91     14.31 o
  -8   2  11        6.95       -1.89     12.32 o
  -7   2  11        4.11       -4.87      4.87 o
  -6   2  11        0.45       -0.97     12.25 o
  -5   2  11       28.59       44.12     13.46 o
  -4   2  11       29.81       34.36      5.35 o
  -3   2  11        2.08       11.19      6.89 o
  -2   2  11        0.78        4.65      4.77 o
  -1   2  11       19.62       19.86      6.39 o
   0   2  11        1.15       -5.94      7.07 o
   1   2  11        9.25        1.67      7.30 o
   2   2  11       13.11        3.70      5.75 o
   3   2  11        0.47        0.22      6.46 o
   4   2  11       15.80       22.19      7.19 o
   5   2  11        0.46        6.42     11.43 o
   6   2  11        0.02       -5.81     12.03 o
   7   2  11        1.10       11.68     13.85 o
  -9   3  11        2.83        8.01     13.95 o
  -8   3  11        0.02        7.72     12.90 o
  -7   3  11        0.07       -0.04      8.90 o
  -6   3  11       19.43       36.32     14.14 o
  -5   3  11      131.11      150.86     19.82 o
  -4   3  11       62.40       57.89      6.12 o
  -3   3  11        0.00       -6.38      6.38 o
  -2   3  11       70.89       70.61     15.21 o
  -1   3  11       83.42       89.83      8.83 o
   0   3  11       28.58       29.66      8.56 o
   1   3  11        8.09        9.09     15.20 o
   2   3  11        0.95       -4.72      7.41 o
   3   3  11       36.06       61.95     10.13 o
   4   3  11        0.29       -6.44      6.44 o
   5   3  11        2.88       -2.27     14.81 o
   6   3  11        0.28        1.39     13.99 o
  -9   4  11        0.01      -11.81     11.81 o
  -8   4  11        0.40       -0.33     11.39 o
  -7   4  11        5.86       -4.62     12.19 o
  -6   4  11        7.82        6.81     13.05 o
  -5   4  11        8.32       22.11     13.16 o
  -4   4  11        0.53       14.96     13.19 o
  -3   4  11        1.29        1.56      8.86 o
  -2   4  11        0.10       -0.31      5.79 o
  -1   4  11        0.52        2.87      9.74 o
   0   4  11       26.17       28.89      9.03 o
   1   4  11        0.17       -8.97      8.97 o
   2   4  11       13.91       10.68      9.14 o
   3   4  11        0.13        1.32     19.20 o
   4   4  11        1.42       -4.67      7.03 o
   5   4  11        2.66       -4.57     25.45 o
   6   4  11        0.63        1.74     13.89 o
  -8   5  11        0.55       -4.06      4.98 o
  -7   5  11        5.96       23.15     13.75 o
  -6   5  11       13.98       35.92     14.93 o
  -5   5  11        1.70       10.88     12.87 o
  -4   5  11        6.67       -7.75     12.86 o
  -3   5  11       16.72       23.96      8.07 o
  -2   5  11       10.14       11.43      7.21 o
  -1   5  11       10.95       10.86      8.80 o
   0   5  11        3.00        5.30      8.97 o
   1   5  11       16.86       20.65     10.20 o
   2   5  11       19.22        2.56     12.17 o
   3   5  11        1.70       -9.32      9.32 o
   4   5  11        0.02       -0.29     17.59 o
   5   5  11        0.50        6.90     37.75 o
  -8   6  11        0.07       11.56     13.81 o
  -7   6  11        7.93        2.43     14.53 o
  -6   6  11        5.35        1.94     13.31 o
  -5   6  11        0.31        4.61     14.07 o
  -4   6  11        0.11       -9.12     12.88 o
  -3   6  11        0.72        5.78      8.02 o
  -2   6  11        9.68        3.66      7.69 o
  -1   6  11        0.09      -11.89     13.39 o
   0   6  11        0.06       10.76     13.30 o
   1   6  11        0.06       -1.75      9.31 o
   2   6  11        0.51       -8.86      8.86 o
   3   6  11        0.23       -8.44      8.44 o
   4   6  11        1.46       -5.53     21.36 o
  -7   7  11        0.09        6.15     12.64 o
  -6   7  11        0.93        9.01     15.41 o
  -5   7  11        1.62       17.16     16.24 o
  -4   7  11        1.42        9.89     16.08 o
  -3   7  11       14.09        3.80     11.38 o
  -2   7  11        1.03        4.81     12.70 o
  -1   7  11       13.31       20.11     10.08 o
   0   7  11       20.29        8.75     10.54 o
   1   7  11        2.82       14.67     10.19 o
   2   7  11        0.00      -14.08     14.08 o
   3   7  11        0.13        0.86      9.27 o
  -6   8  11        0.09       20.36     14.39 o
  -5   8  11        0.11       15.77     16.55 o
  -4   8  11        1.44       -3.27     14.84 o
  -3   8  11        1.97        2.74      7.97 o
  -2   8  11        1.34        3.37     13.60 o
  -1   8  11        0.08        4.32      9.78 o
   0   8  11        0.05        5.16     10.53 o
   1   8  11        0.26        0.04     16.80 o
   2   8  11        2.08       -3.70     12.10 o
  -5   9  11        2.62       -5.39     16.72 o
  -4   9  11        0.20       20.39     18.73 o
  -3   9  11       10.75       16.26      9.38 o
  -2   9  11        3.52        7.75     13.41 o
  -1   9  11        0.86        6.58      9.88 o
   0   9  11        0.05       -9.90     10.29 o
   0 -17  12        1.03       21.25      9.44 o
   1 -17  12        1.83       -4.86      9.49 o
   2 -17  12        9.08       -4.86     16.86 o
   3 -17  12        8.15       -2.81     10.66 o
   4 -17  12        0.01        5.90      9.42 o
  -2 -16  12       42.13       33.26     12.45 o
  -1 -16  12        1.46       -8.51      8.51 o
   0 -16  12        0.09        5.22      8.16 o
   1 -16  12       37.00       50.28     11.37 o
   2 -16  12       18.96       24.51     15.19 o
   3 -16  12        7.66        9.04      9.40 o
   4 -16  12        0.69       -4.76      8.71 o
   5 -16  12        0.90        2.08      8.71 o
  -3 -15  12        0.71       22.54     11.49 o
  -2 -15  12        2.92       10.78     10.59 o
  -1 -15  12       21.50       18.04     10.10 o
   0 -15  12       43.39       38.61      9.33 o
   1 -15  12       39.82       23.52     12.66 o
   2 -15  12        2.53       -4.93      6.18 o
   3 -15  12        0.10       -1.81      8.24 o
   4 -15  12        0.48        1.77      8.75 o
   5 -15  12        0.47        3.52     12.82 o
   6 -15  12        1.81       -3.42      8.56 o
  -4 -14  12       71.20       63.62     32.61 o
  -3 -14  12        3.31       15.01     10.78 o
  -2 -14  12        2.63        0.31      8.15 o
  -1 -14  12       31.75       32.28      9.24 o
   0 -14  12       67.10       68.72      9.58 o
   1 -14  12       19.45       25.51      9.46 o
   2 -14  12       11.12        8.65      6.27 o
   3 -14  12       32.08       42.95      9.16 o
   4 -14  12       15.34       14.01     10.26 o
   5 -14  12        4.71        6.14      8.42 o
   6 -14  12        6.04        5.78      8.41 o
   7 -14  12        0.06        4.51      4.04 o
  -5 -13  12        0.85       -9.65      9.65 o
  -4 -13  12        1.07       17.18     24.63 o
  -3 -13  12       10.71       10.40      8.08 o
  -2 -13  12      142.87      147.11     12.07 o
  -1 -13  12      125.74      136.94     11.96 o
   0 -13  12        1.86       -5.26      7.45 o
   1 -13  12       31.30       25.58      7.27 o
   2 -13  12        2.43       -4.31      6.49 o
   3 -13  12       25.00       13.06      8.16 o
   4 -13  12        1.10       -1.01      7.44 o
   5 -13  12        8.40       13.64      7.96 o
   6 -13  12        7.92        4.70      7.73 o
   7 -13  12        3.19        3.00      8.55 o
  -5 -12  12        1.10       -7.45      9.42 o
  -4 -12  12        0.14       -4.43      8.49 o
  -3 -12  12       34.56       23.93      8.27 o
  -2 -12  12      156.00      149.58     11.95 o
  -1 -12  12        2.15        0.61      7.02 o
   0 -12  12       49.40       39.35      7.97 o
   1 -12  12       36.70       35.46      5.92 o
   2 -12  12      131.16      142.67      8.77 o
   3 -12  12       40.78       37.93     13.11 o
   4 -12  12        2.74       -3.37      7.33 o
   5 -12  12        1.29        4.03      7.30 o
   6 -12  12       15.27       31.86     10.85 o
   7 -12  12        3.84       14.15     10.44 o
   8 -12  12        0.24       -8.89      9.89 o
  -7 -11  12        6.74       -2.78     11.60 o
  -6 -11  12        1.83        2.74     10.34 o
  -5 -11  12       17.21       22.81      9.07 o
  -4 -11  12      140.41      137.97     13.58 o
  -3 -11  12       95.39      114.80     10.82 o
  -2 -11  12       41.68       47.07      8.47 o
  -1 -11  12      196.11      176.98     11.67 o
   0 -11  12       48.22       51.37      6.90 o
   1 -11  12       82.07       83.08      6.66 o
   2 -11  12       25.82       22.30      6.00 o
   3 -11  12        1.19        3.36      6.62 o
   4 -11  12       64.17       68.67      8.80 o
   5 -11  12        3.01       -3.97      9.40 o
   6 -11  12       15.42        9.59      9.59 o
   7 -11  12       13.49       28.95     10.52 o
   8 -11  12        2.11       -9.37      9.37 o
  -7 -10  12        0.28       -6.80     10.63 o
  -6 -10  12        2.13        1.91     10.24 o
  -5 -10  12       17.35       16.87      8.00 o
  -4 -10  12       71.08       76.65      9.16 o
  -3 -10  12       67.99       57.14      7.50 o
  -2 -10  12        3.92        9.73      7.02 o
  -1 -10  12      147.26      144.04     10.39 o
   0 -10  12      147.30      148.02      8.03 o
   1 -10  12      137.38      138.83     12.04 o
   2 -10  12        2.17        3.25      4.83 o
   3 -10  12      139.11      151.44     16.57 o
   4 -10  12       10.99       30.56      9.68 o
   5 -10  12        5.44       12.02      9.35 o
   6 -10  12        0.79        5.85      9.23 o
   7 -10  12        0.01       -8.03      8.03 o
   8 -10  12        0.93       -9.11      9.11 o
  -8  -9  12        3.19        7.31     32.21 o
  -7  -9  12        6.32        4.58     18.54 o
  -6  -9  12      105.91      101.24     18.25 o
  -5  -9  12      114.97      115.10      9.30 o
  -4  -9  12        6.31        1.77      6.68 o
  -3  -9  12      197.39      222.67     13.48 o
  -2  -9  12       73.98       72.24     11.08 o
  -1  -9  12      400.76      395.87     15.24 o
   0  -9  12       53.96       42.47      6.02 o
   1  -9  12       34.37       49.28      6.31 o
   2  -9  12      203.05      217.94      9.56 o
   3  -9  12       12.21        5.19      8.48 o
   4  -9  12       36.73       25.64      9.13 o
   5  -9  12       21.12       23.26      9.03 o
   6  -9  12       26.76       17.65      9.23 o
   7  -9  12        2.37      -10.32     10.32 o
   8  -9  12        2.41        9.11     13.35 o
  -8  -8  12        1.94       10.86     39.41 o
  -7  -8  12       15.53       29.56     47.60 o
  -6  -8  12        7.46       19.99     16.26 o
  -5  -8  12       26.63       40.26      8.05 o
  -4  -8  12        2.29       -2.91      7.47 o
  -3  -8  12       30.47       16.92      6.88 o
  -2  -8  12      182.65      208.80     13.98 o
  -1  -8  12      337.10      289.13     12.54 o
   0  -8  12        9.76        0.29      4.51 o
   1  -8  12      164.40      175.02      8.04 o
   2  -8  12       10.35        6.11      5.38 o
   3  -8  12      273.20      311.45     10.95 o
   4  -8  12       51.15       66.87      9.94 o
   5  -8  12       33.57       35.05      9.40 o
   6  -8  12        0.72        4.07     18.91 o
   7  -8  12        0.37       -3.16      8.56 o
   8  -8  12        1.41       -5.15     11.86 o
  -8  -7  12       25.59       33.89     16.33 o
  -7  -7  12       52.23       49.39     18.54 o
  -6  -7  12        8.65       13.29     14.55 o
  -5  -7  12      113.77      117.65      9.40 o
  -4  -7  12       11.21       28.68      7.91 o
  -3  -7  12      247.65      232.43     14.51 o
  -2  -7  12      117.32      121.02      8.30 o
  -1  -7  12       13.15        6.57      4.20 o
   0  -7  12      547.26      537.21     16.10 o
   1  -7  12        7.24       11.02      5.02 o
   2  -7  12      265.16      226.48      8.60 o
   3  -7  12       30.71       21.17      4.88 o
   4  -7  12       64.83       51.15      9.56 o
   5  -7  12       51.41       45.97      9.69 o
   6  -7  12       19.34       13.76      9.36 o
   7  -7  12        8.02       -0.01     11.58 o
   8  -7  12        1.36       25.83     13.27 o
  -8  -6  12        0.91       -6.07     13.48 o
  -7  -6  12        6.74        4.03     15.14 o
  -6  -6  12       14.52        9.93     15.11 o
  -5  -6  12        0.73        6.50      5.24 o
  -4  -6  12      100.60       76.06     17.54 o
  -3  -6  12      125.03      132.66      9.59 o
  -2  -6  12       28.93       13.03      5.54 o
  -1  -6  12      129.72      135.67      8.59 o
   0  -6  12      287.87      260.37      9.14 o
   1  -6  12      461.02      461.30     13.74 o
   2  -6  12       69.20       62.39      5.70 o
   3  -6  12       32.14       36.96      5.53 o
   4  -6  12       11.49        3.06      7.48 o
   5  -6  12       36.69       19.10      8.34 o
   6  -6  12       19.63        8.00      8.66 o
   7  -6  12        8.16       -8.55     11.55 o
   8  -6  12        1.34       -3.25     12.62 o
  -9  -5  12        9.74        6.57     13.84 o
  -8  -5  12        3.49       23.31     15.22 o
  -7  -5  12       25.14       34.01     15.72 o
  -6  -5  12        7.94       -7.02     12.82 o
  -5  -5  12      105.66      139.00     19.51 o
  -4  -5  12       43.29       25.48      7.61 o
  -3  -5  12       39.89       55.30      9.40 o
  -2  -5  12      353.95      388.52     16.24 o
  -1  -5  12       41.35       32.48      5.51 o
   0  -5  12      689.93      698.24     19.59 o
   1  -5  12        4.38        8.27      4.93 o
   2  -5  12        4.24        4.16      4.86 o
   3  -5  12        1.34       -2.81      4.63 o
   4  -5  12       88.49       85.31     10.37 o
   5  -5  12        5.19        2.49      7.68 o
   6  -5  12        6.47      -10.16     11.04 o
   7  -5  12        3.34        0.68     11.84 o
   8  -5  12        1.52       -7.12     12.36 o
  -9  -4  12        0.16      -13.30     13.30 o
  -8  -4  12        3.09       32.82     13.35 o
  -7  -4  12        7.64        5.11     14.08 o
  -6  -4  12       31.80       33.47     14.16 o
  -5  -4  12       16.05       16.01     12.97 o
  -4  -4  12       31.38       20.91      6.79 o
  -3  -4  12       10.81        4.13      5.98 o
  -2  -4  12      322.51      335.85     12.28 o
  -1  -4  12     1016.43     1023.18     32.35 o
   0  -4  12        1.75        2.42      4.66 o
   1  -4  12       83.25       79.14     12.08 o
   2  -4  12       45.22       69.31      6.37 o
   3  -4  12       13.40       13.60      5.20 o
   4  -4  12       32.10       13.85      7.67 o
   5  -4  12       70.48       50.83      9.48 o
   6  -4  12        6.51      -10.45     11.12 o
   7  -4  12        7.25       23.22     13.36 o
   8  -4  12        0.11       21.42     13.78 o
  -9  -3  12        3.98        7.83      4.33 o
  -8  -3  12        0.30        5.32     13.53 o
  -7  -3  12       18.39       23.64     14.86 o
  -6  -3  12       31.01       13.87     13.92 o
  -5  -3  12       13.15       -1.60     11.97 o
  -4  -3  12       92.90       90.83      8.73 o
  -3  -3  12      324.24      329.86     12.85 o
  -2  -3  12      498.50      519.27     17.01 o
  -1  -3  12        3.59        3.95      5.54 o
   0  -3  12      189.08      207.00      9.42 o
   1  -3  12       34.66       29.42      6.67 o
   2  -3  12      324.05      313.73     10.76 o
   3  -3  12       25.48       33.74      5.84 o
   4  -3  12       42.75       55.68      8.51 o
   5  -3  12       33.23        3.69      9.88 o
   6  -3  12       18.28       27.13     11.57 o
   7  -3  12        0.36       19.44     13.40 o
   8  -3  12        0.67       17.06     14.13 o
  -9  -2  12        2.40       37.11     13.16 o
  -8  -2  12        5.24       19.11     13.50 o
  -7  -2  12        3.13        0.00     12.98 o
  -6  -2  12        4.76        8.58     12.81 o
  -5  -2  12       17.88       16.10     12.01 o
  -4  -2  12      142.03      119.77     14.43 o
  -3  -2  12      130.90      136.94      9.25 o
  -2  -2  12        9.30       20.64      6.21 o
  -1  -2  12       31.83       25.94      6.80 o
   0  -2  12      198.04      191.03     11.02 o
   1  -2  12       18.29       33.85      7.25 o
   2  -2  12       15.02       17.55      5.71 o
   3  -2  12        5.70        3.87      5.04 o
   4  -2  12        0.49        5.82      9.78 o
   5  -2  12       24.99       43.02     12.24 o
   6  -2  12        1.81        5.99     11.29 o
   7  -2  12        1.53       16.02     12.58 o
   8  -2  12        0.55        8.62     14.99 o
  -9  -1  12        1.81       10.18     12.23 o
  -8  -1  12        2.13        5.37      4.03 o
  -7  -1  12        4.07        5.91     11.85 o
  -6  -1  12       20.10       40.17     13.92 o
  -5  -1  12      121.66      145.07     18.49 o
  -4  -1  12       47.11       38.91      6.88 o
  -3  -1  12        3.60       -5.03      5.03 o
  -2  -1  12      183.07      234.25     12.62 o
  -1  -1  12       86.98       92.62      7.24 o
   0  -1  12      120.44      129.63      9.28 o
   1  -1  12        0.11        2.70      5.78 o
   2  -1  12       16.83        0.97      3.20 o
   3  -1  12       84.86       95.21      7.90 o
   4  -1  12       55.73       50.73      5.98 o
   5  -1  12        6.45       -4.53     11.77 o
   6  -1  12        5.60       20.07     12.81 o
   7  -1  12        8.55        4.91     13.22 o
  -9   0  12        0.93        3.60     12.67 o
  -8   0  12        3.08       -1.88      7.34 o
  -7   0  12        0.07        7.16     13.33 o
  -6   0  12       13.15       -2.95     11.41 o
  -5   0  12       33.75       48.05     13.82 o
  -4   0  12        2.13       -3.69      5.16 o
  -3   0  12       67.34       73.60      9.30 o
  -2   0  12      364.90      384.49     17.96 o
  -1   0  12       48.69       36.94      6.87 o
   0   0  12       26.00       35.77      8.18 o
   1   0  12        0.83        5.06      5.81 o
   2   0  12        5.53        6.65      6.46 o
   3   0  12        0.18       -4.14      6.30 o
   4   0  12        3.73        7.19      6.07 o
   5   0  12        0.15       -4.57     11.23 o
   6   0  12        1.50        2.03     12.60 o
   7   0  12        1.28       -5.32     12.92 o
  -9   1  12        0.00      -11.98     11.98 o
  -8   1  12        1.60       -4.77      4.77 o
  -7   1  12       27.86       31.50     14.35 o
  -6   1  12        2.82       25.29     14.52 o
  -5   1  12        4.81       14.05     13.53 o
  -4   1  12       60.72       46.34      7.00 o
  -3   1  12      295.27      288.22     15.07 o
  -2   1  12       54.25       61.54      7.25 o
  -1   1  12       10.83        7.73      7.37 o
   0   1  12       11.67       17.61     13.52 o
   1   1  12      104.16      102.53     11.84 o
   2   1  12       79.04       72.26     11.14 o
   3   1  12        3.29       -6.34      6.34 o
   4   1  12        3.88        4.17     10.83 o
   5   1  12       30.46       12.43     20.30 o
   6   1  12        1.84       -1.86     13.16 o
   7   1  12        0.63       -0.67     14.03 o
  -9   2  12        1.37      -12.67     12.67 o
  -8   2  12        3.96        4.73      4.53 o
  -7   2  12        4.62        7.48     13.80 o
  -6   2  12        2.26       24.55     14.26 o
  -5   2  12        2.30       -8.14     12.95 o
  -4   2  12       58.91       58.42      7.47 o
  -3   2  12       27.02       18.62     14.52 o
  -2   2  12       14.86       19.47      5.59 o
  -1   2  12       29.22       25.51      7.16 o
   0   2  12        0.12       -5.17      7.61 o
   1   2  12        1.63       10.01     11.34 o
   2   2  12        5.71       20.53      8.14 o
   3   2  12       11.26        5.71     11.21 o
   4   2  12        0.01       -3.61     10.53 o
   5   2  12        0.91       -6.04     15.71 o
   6   2  12        0.31        2.56     14.83 o
  -8   3  12        1.23       23.32     11.04 o
  -7   3  12        3.24        3.32     12.65 o
  -6   3  12        5.00        2.43     13.48 o
  -5   3  12       90.87      121.91     19.40 o
  -4   3  12       10.39        5.11      6.97 o
  -3   3  12        0.39        1.38      7.51 o
  -2   3  12        4.27        1.48      4.01 o
  -1   3  12       46.71       54.72      9.91 o
   0   3  12       48.60       42.56      9.94 o
   1   3  12       14.04        4.86     18.77 o
   2   3  12        2.40        4.73      9.27 o
   3   3  12       48.11       60.19     12.71 o
   4   3  12        2.90        0.57      8.82 o
   5   3  12        2.15        3.89     14.06 o
   6   3  12        0.21      -14.29     14.29 o
  -8   4  12        0.75       -2.71     13.31 o
  -7   4  12        0.70       -7.09     12.42 o
  -6   4  12        2.25      -13.25     13.25 o
  -5   4  12        4.36       22.77     14.51 o
  -4   4  12        0.70        5.96      5.90 o
  -3   4  12        1.03       -2.21      7.82 o
  -2   4  12        1.27        2.59      5.41 o
  -1   4  12        6.89       -1.93      8.21 o
   0   4  12        3.20       22.10     10.11 o
   1   4  12        9.44        7.64     10.17 o
   2   4  12        0.08        3.42     12.95 o
   3   4  12        0.21       -5.25     10.41 o
   4   4  12        0.08       -8.50      8.50 o
   5   4  12        0.15        4.13     37.19 o
  -8   5  12        1.46       15.21     13.03 o
  -7   5  12       20.09       24.07     15.91 o
  -6   5  12        6.07       -0.38     12.82 o
  -5   5  12        4.93       -7.14     13.55 o
  -4   5  12        5.59       18.65     15.35 o
  -3   5  12       14.21       23.00     18.99 o
  -2   5  12        8.40       10.55      7.97 o
  -1   5  12        5.02        7.92      9.33 o
   0   5  12        0.02       -8.42      8.42 o
   1   5  12       15.07        8.47     17.47 o
   2   5  12        0.08        5.30     15.06 o
   3   5  12        4.62       -0.31     10.67 o
   4   5  12        0.73       -8.40      8.40 o
  -7   6  12        0.19       12.66     13.34 o
  -6   6  12        0.11       -9.75     13.00 o
  -5   6  12        1.27       27.24     15.97 o
  -4   6  12        0.63       -3.09     14.65 o
  -3   6  12        2.46        8.06      8.58 o
  -2   6  12        3.92       12.38     14.03 o
  -1   6  12        0.05       -2.49      8.92 o
   0   6  12        0.20       -9.57      9.57 o
   1   6  12        0.93        1.17     10.33 o
   2   6  12        0.05       -9.02      9.02 o
   3   6  12        0.09       -7.11     15.48 o
  -6   7  12        0.69        4.82     15.30 o
  -5   7  12        1.22        5.33     15.64 o
  -4   7  12        3.16      -14.90     14.90 o
  -3   7  12        0.01       -0.30      9.69 o
  -2   7  12        2.01       14.66     13.71 o
  -1   7  12        5.29        5.18      9.56 o
   0   7  12        0.04      -10.14     10.14 o
   1   7  12        1.88       10.11     11.51 o
   2   7  12        0.24       -0.25     11.30 o
  -5   8  12        0.91        1.01     16.13 o
  -4   8  12        6.44        6.58     17.05 o
  -3   8  12        0.17       -8.91      8.91 o
  -2   8  12        0.05        6.21     13.98 o
  -1   8  12        1.41       13.19     11.77 o
   0   8  12        0.07        7.98     11.43 o
   0 -17  13        6.60        9.40      9.04 o
   1 -17  13        0.64       17.16     11.54 o
   2 -17  13        0.15        0.33     18.01 o
   3 -17  13        4.80       -1.24     11.52 o
  -2 -16  13       13.59       22.59     11.63 o
  -1 -16  13       10.27       -5.16      8.59 o
   0 -16  13        0.09        7.40      9.81 o
   1 -16  13       25.94       44.67     11.58 o
   2 -16  13        3.40       -2.92      8.71 o
   3 -16  13        0.51       -1.55      8.79 o
   4 -16  13        2.38       -4.25     12.28 o
   5 -16  13        1.35        5.66      5.94 o
  -3 -15  13       25.63       23.69     11.48 o
  -2 -15  13        1.94       -0.30      9.17 o
  -1 -15  13        4.35        1.17      8.56 o
   0 -15  13        2.35       -1.27      6.71 o
   1 -15  13       23.24        0.47      9.82 o
   2 -15  13        0.54       -1.90      6.37 o
   3 -15  13        3.62        0.13      8.21 o
   4 -15  13        1.07       -1.66     11.03 o
   5 -15  13        1.12       -8.13      8.13 o
   6 -15  13        5.62        4.06      8.71 o
  -4 -14  13       32.93       13.88     12.26 o
  -3 -14  13        7.12        1.37     10.22 o
  -2 -14  13        0.20       -1.60      8.58 o
  -1 -14  13       33.06       34.92      9.30 o
   0 -14  13       55.00       66.61      9.50 o
   1 -14  13       23.41       33.52     10.14 o
   2 -14  13        3.10       -1.13      7.40 o
   3 -14  13        0.26        6.15     10.83 o
   4 -14  13       13.55       19.09      8.16 o
   5 -14  13        0.15        0.12      8.73 o
   6 -14  13        1.81       15.90      9.39 o
  -5 -13  13       11.19       13.23     10.82 o
  -4 -13  13        7.06        2.83     13.24 o
  -3 -13  13       14.21       13.05     12.09 o
  -2 -13  13       75.51       95.56     10.80 o
  -1 -13  13       43.17       41.45      9.21 o
   0 -13  13        5.83        1.24      7.78 o
   1 -13  13        3.79       -7.13      7.13 o
   2 -13  13       27.11       27.87      6.67 o
   3 -13  13       12.53       31.14      8.67 o
   4 -13  13       21.39       13.97      8.29 o
   5 -13  13        2.00       -7.54      7.89 o
   6 -13  13        0.81        3.45      8.30 o
   7 -13  13        1.41        0.00      4.86 o
  -5 -12  13        1.75       -9.78      9.78 o
  -4 -12  13        0.67        8.49      8.59 o
  -3 -12  13       66.99       56.40      9.35 o
  -2 -12  13       75.32       76.44     10.46 o
  -1 -12  13       58.29       66.00      9.70 o
   0 -12  13       47.31       25.83      7.95 o
   1 -12  13        0.36       -0.28      5.33 o
   2 -12  13       87.60      104.91      8.36 o
   3 -12  13        0.28       -7.31      7.92 o
   4 -12  13        9.11       10.49      7.77 o
   5 -12  13        2.28       -8.54      8.54 o
   6 -12  13        0.83       -9.80      9.80 o
   7 -12  13       12.17       15.99     11.12 o
  -6 -11  13        0.80      -16.83     16.83 o
  -5 -11  13       13.08       22.47      9.02 o
  -4 -11  13       86.87       79.20     11.76 o
  -3 -11  13      160.22      136.73     11.75 o
  -2 -11  13       18.58       21.18      8.09 o
  -1 -11  13       19.07       32.47      8.84 o
   0 -11  13       96.08       96.42      9.61 o
   1 -11  13       29.36       32.65      5.80 o
   2 -11  13       59.12       58.80      7.58 o
   3 -11  13        9.66        8.12      7.14 o
   4 -11  13       19.68       26.83      8.00 o
   5 -11  13        2.55        2.22      9.36 o
   6 -11  13        0.24       12.29     10.48 o
   7 -11  13        1.12        3.98     10.10 o
  -7 -10  13        1.10        0.76     16.03 o
  -6 -10  13        1.36        8.17     14.71 o
  -5 -10  13       14.79       17.69      7.02 o
  -4 -10  13      122.36      121.19     11.09 o
  -3 -10  13       28.29       40.20      8.33 o
  -2 -10  13       81.51       70.69      9.03 o
  -1 -10  13        0.84       14.26      7.65 o
   0 -10  13       53.72       58.70      7.09 o
   1 -10  13       81.98       77.83      6.34 o
   2 -10  13        2.44       -2.80      5.35 o
   3 -10  13        4.21       -6.48      8.73 o
   4 -10  13       29.28       26.04     10.04 o
   5 -10  13        9.78       25.75     10.07 o
   6 -10  13       17.95       17.86     10.21 o
   7 -10  13        0.68        8.72     10.14 o
   8 -10  13        6.07        0.12     15.03 o
  -7  -9  13        4.92        3.29     17.38 o
  -6  -9  13       78.05       80.24     35.71 o
  -5  -9  13       98.84       75.16      8.52 o
  -4  -9  13       24.67       26.83      8.21 o
  -3  -9  13       16.29       11.54      6.26 o
  -2  -9  13       98.53      123.17     10.07 o
  -1  -9  13      171.12      179.31     11.22 o
   0  -9  13        2.48        2.10      4.62 o
   1  -9  13       24.57       20.66      7.25 o
   2  -9  13       66.73       55.49      6.51 o
   3  -9  13        7.41        9.03      5.05 o
   4  -9  13       15.93        8.12     12.73 o
   5  -9  13       10.08        8.53     13.15 o
   6  -9  13        3.57       -8.01      8.52 o
   7  -9  13        9.99        7.25      9.70 o
   8  -9  13        0.21       17.80     13.54 o
  -8  -8  13        0.08       16.15     23.72 o
  -7  -8  13        0.59        9.87     18.61 o
  -6  -8  13       30.62       37.27     17.55 o
  -5  -8  13        9.41        1.98      7.46 o
  -4  -8  13       71.35       75.10     10.66 o
  -3  -8  13       36.64       42.05      8.01 o
  -2  -8  13       54.90       50.70      6.28 o
  -1  -8  13       99.51       97.84      8.88 o
   0  -8  13        1.75        1.51      4.50 o
   1  -8  13        0.21       -2.72      4.32 o
   2  -8  13      110.80      113.12      8.74 o
   3  -8  13       15.40        7.75      5.91 o
   4  -8  13       32.53       36.88      9.44 o
   5  -8  13        0.19       -5.73      8.63 o
   6  -8  13       17.24       -4.99      9.19 o
   7  -8  13        0.13        6.40     12.10 o
   8  -8  13        0.04       -0.59     13.59 o
  -8  -7  13       25.16       69.67     48.08 o
  -7  -7  13       44.66       18.32     18.45 o
  -6  -7  13       14.71        1.23     15.25 o
  -5  -7  13       67.09       66.69      8.82 o
  -4  -7  13       26.27       22.92      8.58 o
  -3  -7  13      269.22      291.61     13.54 o
  -2  -7  13       10.52        9.78      5.85 o
  -1  -7  13       57.39       47.30     10.19 o
   0  -7  13      557.46      569.95     14.02 o
   1  -7  13        8.14       15.57      5.20 o
   2  -7  13       73.03       60.87      7.21 o
   3  -7  13       19.23        5.74      5.00 o
   4  -7  13        0.39       -4.13      8.00 o
   5  -7  13       60.01       58.29     10.94 o
   6  -7  13        0.12        4.44      8.35 o
   7  -7  13        6.51        4.12     12.92 o
   8  -7  13        0.13       -6.38     12.50 o
  -8  -6  13        1.30        0.89     15.68 o
  -7  -6  13        0.54       11.09     15.59 o
  -6  -6  13        2.61      -13.22     13.22 o
  -5  -6  13        2.75        3.47     10.32 o
  -4  -6  13        8.32       -0.05      7.58 o
  -3  -6  13      135.72      125.73      9.87 o
  -2  -6  13       18.15       24.71      6.08 o
  -1  -6  13       66.05       75.81      9.60 o
   0  -6  13        2.04       -0.74      4.30 o
   1  -6  13       29.82       29.37      5.45 o
   2  -6  13      102.63      102.51      6.68 o
   3  -6  13        0.76       -4.29      4.99 o
   4  -6  13       55.11       51.40      9.62 o
   5  -6  13        0.05       -0.57     10.87 o
   6  -6  13        4.27        7.60     12.18 o
   7  -6  13        0.07       -1.32     12.75 o
   8  -6  13        1.49        2.28     13.22 o
  -8  -5  13        4.52       -3.77     13.61 o
  -7  -5  13       45.34       32.81     16.69 o
  -6  -5  13        2.98        1.42     14.92 o
  -5  -5  13      119.17      133.97     11.85 o
  -4  -5  13       46.91       51.60      8.65 o
  -3  -5  13        4.30        5.20      3.58 o
  -2  -5  13      417.89      450.85     22.86 o
  -1  -5  13        2.31       -5.54      5.54 o
   0  -5  13      314.81      311.26     12.59 o
   1  -5  13       89.78       93.96      7.08 o
   2  -5  13        2.56        3.76      4.94 o
   3  -5  13      185.16      170.47     13.03 o
   4  -5  13       59.95       49.28      9.93 o
   5  -5  13       37.25       23.04      9.46 o
   6  -5  13        4.96       -0.53     11.59 o
   7  -5  13        1.19        0.75     12.31 o
   8  -5  13        0.23       -7.66     12.88 o
  -8  -4  13        3.19      -11.90     11.90 o
  -7  -4  13        0.38      -11.44     12.95 o
  -6  -4  13        1.14       23.20     14.43 o
  -5  -4  13       31.44       16.30     13.94 o
  -4  -4  13        0.88        0.53      6.54 o
  -3  -4  13       74.77       64.62      7.50 o
  -2  -4  13      109.20      106.00      9.11 o
  -1  -4  13      197.04      206.70     15.90 o
   0  -4  13       61.40       70.34      6.64 o
   1  -4  13        0.90        5.73      5.81 o
   2  -4  13       38.21       29.44      5.67 o
   3  -4  13        0.18        7.58      5.42 o
   4  -4  13       45.07       50.82      9.56 o
   5  -4  13        1.53      -11.21     11.21 o
   6  -4  13        0.02        2.44     11.97 o
   7  -4  13        0.08       -7.60     12.64 o
   8  -4  13        0.06        5.22     13.75 o
  -9  -3  13        8.26       40.17     16.01 o
  -8  -3  13        0.61       -7.34     11.67 o
  -7  -3  13       36.65       20.99     14.59 o
  -6  -3  13       25.02       32.14     15.15 o
  -5  -3  13        3.65       17.03     12.90 o
  -4  -3  13      193.84      215.52     12.89 o
  -3  -3  13        3.82       -4.53      5.74 o
  -2  -3  13      245.22      258.57     14.18 o
  -1  -3  13       47.24       42.34      7.14 o
   0  -3  13       21.35       15.56      7.58 o
   1  -3  13      185.70      183.07     10.66 o
   2  -3  13       68.35       73.48      6.71 o
   3  -3  13       72.28       64.51      7.15 o
   4  -3  13        4.52       21.53      8.58 o
   5  -3  13        0.44       10.69     11.87 o
   6  -3  13        0.48       -8.45     12.76 o
   7  -3  13        0.97        6.62     14.44 o
  -9  -2  13        0.43       -8.41     12.66 o
  -8  -2  13        0.24       -0.33     13.86 o
  -7  -2  13        1.29       -8.91     12.68 o
  -6  -2  13        3.76      -12.25     12.25 o
  -5  -2  13        4.53      -10.30     11.68 o
  -4  -2  13       83.89       73.46      8.92 o
  -3  -2  13      320.28      340.93     13.87 o
  -2  -2  13       92.74       90.75      8.93 o
  -1  -2  13        4.60        3.66      5.92 o
   0  -2  13       24.94       19.20      7.96 o
   1  -2  13       19.56       13.12      7.61 o
   2  -2  13       88.33       68.83      7.68 o
   3  -2  13        3.62       -3.85      5.58 o
   4  -2  13        1.33       -0.68     11.46 o
   5  -2  13        1.00       10.43     15.83 o
   6  -2  13        1.74       -3.76     12.45 o
   7  -2  13        8.70       11.82     14.78 o
  -9  -1  13        2.09       -6.91      8.99 o
  -8  -1  13        6.77        8.77     13.77 o
  -7  -1  13        0.16      -11.97     11.97 o
  -6  -1  13       20.66       46.80     14.90 o
  -5  -1  13        2.25      -11.43     11.43 o
  -4  -1  13      194.97      185.46     11.95 o
  -3  -1  13        6.95       -0.95      5.76 o
  -2  -1  13        2.88       -6.47      6.47 o
  -1  -1  13       50.57       68.70      6.97 o
   0  -1  13      238.59      248.36     17.62 o
   1  -1  13        1.66        0.74      5.92 o
   2  -1  13       32.31       26.35      9.24 o
   3  -1  13       11.05        9.40      9.29 o
   4  -1  13        4.42       20.78      6.11 o
   5  -1  13        1.12      -12.06     14.48 o
   6  -1  13        0.00      -12.36     12.36 o
   7  -1  13        0.86       -5.99     13.06 o
  -8   0  13        0.06       10.39     14.13 o
  -7   0  13        0.60       12.09     14.50 o
  -6   0  13       51.79       20.75     14.81 o
  -5   0  13       57.55       58.14     15.74 o
  -4   0  13        8.57        5.66      6.17 o
  -3   0  13        7.00       11.30     12.41 o
  -2   0  13       41.66       37.16      7.08 o
  -1   0  13       44.89       29.55      6.89 o
   0   0  13       27.22       27.30      8.69 o
   1   0  13        0.68       23.21      8.67 o
   2   0  13        0.43        3.45      5.97 o
   3   0  13        9.15       -2.00      7.66 o
   4   0  13        0.15       -4.66      6.12 o
   5   0  13        3.59        4.04     13.20 o
   6   0  13        0.12       -9.42     13.50 o
  -8   1  13        3.37       -5.94     12.42 o
  -7   1  13        1.40        2.92     13.33 o
  -6   1  13       15.63       21.17     15.11 o
  -5   1  13        0.09        9.72     13.10 o
  -4   1  13        1.20       -4.80      5.82 o
  -3   1  13        2.14        6.37      7.81 o
  -2   1  13       54.75       56.28      8.60 o
  -1   1  13        3.60       -4.93      7.89 o
   0   1  13        8.08        4.10     16.94 o
   1   1  13       17.04       14.37      8.74 o
   2   1  13       36.27       38.08      9.22 o
   3   1  13        0.05       -4.20      7.70 o
   4   1  13        1.39       -3.11      6.39 o
   5   1  13        6.40      -23.76     28.21 o
   6   1  13        1.28        1.77     14.72 o
  -8   2  13       15.11        8.14     14.37 o
  -7   2  13        7.08        2.87     14.36 o
  -6   2  13        0.18       23.51     15.39 o
  -5   2  13        1.14        6.50     13.31 o
  -4   2  13        5.96        4.97      7.32 o
  -3   2  13       25.26       28.02      8.83 o
  -2   2  13        0.68       -0.74      5.33 o
  -1   2  13        4.59        6.95     14.54 o
   0   2  13        0.14       -3.50      8.72 o
   1   2  13       13.85        4.48      9.75 o
   2   2  13        2.21       -5.06      8.72 o
   3   2  13        0.60        5.49     10.41 o
   4   2  13        5.30       -1.89     11.23 o
   5   2  13        0.76        8.57     25.67 o
  -8   3  13        0.52      -12.75     14.01 o
  -7   3  13        0.44        7.55     14.94 o
  -6   3  13        1.57       17.36     15.37 o
  -5   3  13        3.40      -13.65     13.65 o
  -4   3  13       13.25       22.02     10.71 o
  -3   3  13       10.46       10.74      8.41 o
  -2   3  13        9.57       -0.21      7.96 o
  -1   3  13       40.13       56.60     11.39 o
   0   3  13       19.00        6.65      9.22 o
   1   3  13        3.06       14.68      9.68 o
   2   3  13        0.36       18.70      9.37 o
   3   3  13       23.73       40.42     12.90 o
   4   3  13        0.71       -8.78      8.78 o
   5   3  13        0.76      -20.06     33.77 o
  -7   4  13        3.45       31.21     15.23 o
  -6   4  13        2.79       20.76     15.88 o
  -5   4  13        1.52        8.72     14.52 o
  -4   4  13        0.04       -4.53      5.26 o
  -3   4  13        0.38        5.92      8.54 o
  -2   4  13        0.08        4.64      6.68 o
  -1   4  13        0.20       -7.25      9.08 o
   0   4  13        6.26        4.83      9.62 o
   1   4  13        0.14       -3.94      9.73 o
   2   4  13        7.45        5.58      9.39 o
   3   4  13        3.10        5.34     11.11 o
   4   4  13        0.03       -7.34      9.10 o
  -7   5  13        1.84       37.69     15.50 o
  -6   5  13        0.03       13.30     16.77 o
  -5   5  13        0.89       -4.43     14.54 o
  -4   5  13        1.56        1.74     15.61 o
  -3   5  13        6.06       13.08      9.63 o
  -2   5  13       16.88       12.22      7.56 o
  -1   5  13        1.62       -8.61      8.61 o
   0   5  13        4.42       19.66     11.00 o
   1   5  13       33.66       58.50     12.17 o
   2   5  13        0.79       -4.22      9.38 o
   3   5  13        0.16        9.05     11.23 o
  -6   6  13        0.01        4.66     15.59 o
  -5   6  13        0.31       12.20     16.48 o
  -4   6  13        0.17       -5.65     15.60 o
  -3   6  13        0.00       -9.01      9.01 o
  -2   6  13        0.01       13.93      9.33 o
  -1   6  13        1.11        7.31     10.24 o
   0   6  13        2.83       10.58     15.87 o
   1   6  13        0.00      -10.13     10.13 o
   2   6  13        0.55        2.88     12.38 o
  -5   7  13        1.54       -4.96     16.81 o
  -4   7  13        1.17        3.72     16.96 o
  -3   7  13        0.55       -7.46      9.65 o
  -2   7  13        0.23       17.26     11.20 o
  -1   7  13        8.36       10.56     10.00 o
   0   7  13        0.52        6.07     11.11 o
  -1 -16  14        5.59       -5.65      8.85 o
   0 -16  14        6.25       16.24      9.14 o
   1 -16  14        0.85       -0.50     10.90 o
   2 -16  14        7.39        4.58     13.44 o
   3 -16  14        1.08       -2.62      9.18 o
   4 -16  14        0.50      -12.28     12.28 o
  -3 -15  14       21.87        8.77     11.13 o
  -2 -15  14        1.56        7.42      9.03 o
  -1 -15  14        3.83        7.90      9.02 o
   0 -15  14       20.39       15.69      6.33 o
   1 -15  14       39.30       64.62     19.75 o
   2 -15  14       14.01        4.05      7.34 o
   3 -15  14        0.03        7.72      9.00 o
   4 -15  14        0.06       -7.20      7.41 o
   5 -15  14        7.88       12.93      9.13 o
  -4 -14  14       11.23       10.53     10.65 o
  -3 -14  14        6.85       21.04      9.90 o
  -2 -14  14       15.76        2.85     15.04 o
  -1 -14  14        3.89        5.60      9.10 o
   0 -14  14        5.23       10.76      8.09 o
   1 -14  14        9.45       -6.77     13.33 o
   2 -14  14        0.15        6.63      6.69 o
   3 -14  14        0.18       -1.53      8.19 o
   4 -14  14        5.66        7.21      8.34 o
   5 -14  14        0.55       20.25      9.19 o
   6 -14  14        0.11        5.68      8.09 o
  -5 -13  14       36.39       44.79     12.31 o
  -4 -13  14        3.27       14.88     11.90 o
  -3 -13  14        1.87       -4.47      8.92 o
  -2 -13  14       20.84       23.44      9.16 o
  -1 -13  14       71.04       69.68      9.96 o
   0 -13  14       29.63       22.80      8.05 o
   1 -13  14        0.46        2.19      8.96 o
   2 -13  14       15.62       27.27      6.77 o
   3 -13  14       11.76       10.69      6.35 o
   4 -13  14       17.45       16.26     11.90 o
   5 -13  14        0.12        4.36      8.11 o
   6 -13  14        3.44        1.75      8.88 o
  -5 -12  14        9.32       14.77     11.09 o
  -4 -12  14        5.94        2.17      9.95 o
  -3 -12  14        3.85        2.16      8.00 o
  -2 -12  14        1.35        8.66      8.33 o
  -1 -12  14       55.44       61.67      9.64 o
   0 -12  14        5.40       -5.13      7.73 o
   1 -12  14        5.07       15.21      6.75 o
   2 -12  14        6.99       12.72      6.70 o
   3 -12  14        2.46       20.61      8.33 o
   4 -12  14        0.86        3.75      7.94 o
   5 -12  14        0.10       -5.65      8.07 o
   6 -12  14        1.53       -1.89     15.15 o
   7 -12  14        4.30       13.12     14.48 o
  -5 -11  14        0.42       13.71      9.99 o
  -4 -11  14       15.63       15.07      9.82 o
  -3 -11  14      124.41      134.91     11.56 o
  -2 -11  14       14.67       11.79      8.53 o
  -1 -11  14       13.43       13.13      8.00 o
   0 -11  14       50.42       51.57     10.00 o
   1 -11  14       77.22       73.52      6.98 o
   2 -11  14      118.63      122.33     12.97 o
   3 -11  14        3.38        0.31      7.46 o
   4 -11  14        9.02        5.11      9.20 o
   5 -11  14        0.31        0.29      9.62 o
   6 -11  14        5.72        0.44     10.53 o
   7 -11  14        0.06      -11.67     11.67 o
  -6 -10  14        1.94       13.47     16.06 o
  -5 -10  14        5.26       -0.03      7.97 o
  -4 -10  14       10.84       11.15      9.32 o
  -3 -10  14       12.92       14.73      8.25 o
  -2 -10  14       36.28       41.22      8.52 o
  -1 -10  14        2.94       -4.39      6.69 o
   0 -10  14       50.95       58.41      8.54 o
   1 -10  14        6.05       11.31      4.85 o
   2 -10  14        3.43        5.19      5.57 o
   3 -10  14       27.94       25.43      8.09 o
   4 -10  14        0.12       -0.46      9.21 o
   5 -10  14       23.10       44.20     11.34 o
   6 -10  14        2.43        8.49     10.33 o
   7 -10  14        4.47       -7.68     12.85 o
  -7  -9  14        0.43       -6.03     14.67 o
  -6  -9  14        4.82      -16.08     16.08 o
  -5  -9  14       52.16       40.02      7.72 o
  -4  -9  14       30.92       26.84      9.93 o
  -3  -9  14       27.12       20.99      9.97 o
  -2  -9  14      190.70      185.19     14.50 o
  -1  -9  14      137.59      125.46     10.11 o
   0  -9  14      200.07      185.18     11.73 o
   1  -9  14        0.05       -3.68      3.68 o
   2  -9  14       63.28       63.67      6.86 o
   3  -9  14        3.35        2.07      4.99 o
   4  -9  14       18.23       27.65      9.98 o
   5  -9  14        2.20       -2.72     18.78 o
   6  -9  14        0.02       -9.49      9.49 o
   7  -9  14        0.37       -7.98     10.92 o
  -7  -8  14        3.08      -15.73     15.73 o
  -6  -8  14       15.57       18.23     17.36 o
  -5  -8  14        3.20       16.13      7.42 o
  -4  -8  14       47.44       58.09     13.49 o
  -3  -8  14        4.12        1.80      6.85 o
  -2  -8  14       22.30       27.73      7.74 o
  -1  -8  14        1.29       -6.24      6.24 o
   0  -8  14       10.43        3.05      5.02 o
   1  -8  14       68.34       55.08      5.91 o
   2  -8  14       17.20       19.02      6.71 o
   3  -8  14       56.90       60.75      6.94 o
   4  -8  14        1.33       -2.39      9.07 o
   5  -8  14        0.73       -1.86      9.92 o
   6  -8  14        7.53        0.46      9.78 o
   7  -8  14        0.17       21.42     14.60 o
  -8  -7  14        6.00       12.06     16.66 o
  -7  -7  14       16.81       37.33     18.57 o
  -6  -7  14       13.97      -13.93     14.75 o
  -5  -7  14        9.24        9.90      6.83 o
  -4  -7  14      123.16      104.85     11.98 o
  -3  -7  14      131.79      147.48     10.97 o
  -2  -7  14      135.50      163.51     28.64 o
  -1  -7  14        0.35        2.13      7.55 o
   0  -7  14       65.95       59.93      6.82 o
   1  -7  14        9.03        9.41      5.22 o
   2  -7  14       30.74       21.54      6.71 o
   3  -7  14        5.81        3.28      5.41 o
   4  -7  14       29.93       14.26     13.57 o
   5  -7  14        3.60       -2.31     13.27 o
   6  -7  14        3.50        1.94      9.65 o
   7  -7  14        0.01       -6.82     13.29 o
  -8  -6  14        4.13       -2.59     14.01 o
  -7  -6  14        0.13       35.18     17.90 o
  -6  -6  14       30.41        5.00     16.37 o
  -5  -6  14        0.15        9.83      6.47 o
  -4  -6  14        1.49       13.95      8.11 o
  -3  -6  14        6.58        9.04      6.83 o
  -2  -6  14        1.28        2.28      9.34 o
  -1  -6  14       24.49       31.97      8.51 o
   0  -6  14       29.56       30.09      6.64 o
   1  -6  14        0.90       -7.15      7.15 o
   2  -6  14       85.28       99.11      8.69 o
   3  -6  14        5.30        2.04      5.69 o
   4  -6  14        1.59       -8.35      8.35 o
   5  -6  14        3.21       -8.03      8.03 o
   6  -6  14        1.90      -12.15     12.15 o
   7  -6  14        0.99       -7.22     13.07 o
  -8  -5  14        5.20        7.88     13.59 o
  -7  -5  14        6.07      -14.00     14.00 o
  -6  -5  14       18.33       51.48     17.46 o
  -5  -5  14       67.73       59.87      7.08 o
  -4  -5  14       12.01        9.34      8.60 o
  -3  -5  14        1.65       -2.59      3.83 o
  -2  -5  14      159.50      152.69     10.74 o
  -1  -5  14       12.35       19.30      7.54 o
   0  -5  14        5.98        0.95      7.31 o
   1  -5  14        2.11        6.90      4.74 o
   2  -5  14       25.92       25.07      5.96 o
   3  -5  14       53.08       67.61      7.44 o
   4  -5  14        0.26       -1.29      8.94 o
   5  -5  14        0.34       -7.14     11.99 o
   6  -5  14        0.18       -1.82     13.61 o
   7  -5  14        0.50       -5.91     13.08 o
  -8  -4  14        1.63        1.23     13.86 o
  -7  -4  14        0.09       -3.75     13.45 o
  -6  -4  14        3.23       -1.75     14.75 o
  -5  -4  14        5.29       11.89     14.16 o
  -4  -4  14        0.75       -3.84      7.11 o
  -3  -4  14        5.23        2.63      6.00 o
  -2  -4  14        2.29        1.39      6.43 o
  -1  -4  14       17.07       -0.29      7.50 o
   0  -4  14      224.39      259.37     14.55 o
   1  -4  14        3.04        2.93      5.29 o
   2  -4  14       15.57       15.63      5.84 o
   3  -4  14        9.49       -4.49      5.63 o
   4  -4  14        0.99       -2.62      8.45 o
   5  -4  14        0.19       -8.46     11.95 o
   6  -4  14        3.30       10.05     13.96 o
   7  -4  14        0.45       -8.32     13.44 o
  -8  -3  14        0.44       -5.49     13.36 o
  -7  -3  14        9.38       13.83     15.58 o
  -6  -3  14        0.15      -11.88     13.45 o
  -5  -3  14        1.62      -12.97     12.97 o
  -4  -3  14      135.95      150.24     22.90 o
  -3  -3  14        6.62        0.17      6.41 o
  -2  -3  14       81.55       64.40     15.84 o
  -1  -3  14       26.22       36.22      8.62 o
   0  -3  14       26.00       27.38      6.89 o
   1  -3  14      192.47      201.70     11.66 o
   2  -3  14        8.31        6.10      5.47 o
   3  -3  14       25.97       15.10      6.25 o
   4  -3  14       16.85        1.88     12.99 o
   5  -3  14        9.58       13.24     13.02 o
   6  -3  14        8.35       -2.25     13.53 o
   7  -3  14        3.33        5.70     14.59 o
  -8  -2  14        2.31       -3.56     13.43 o
  -7  -2  14        1.16        8.78     15.28 o
  -6  -2  14        2.75       21.05     15.66 o
  -5  -2  14        5.62      -10.12     13.19 o
  -4  -2  14       37.27       31.92     15.25 o
  -3  -2  14        9.27       15.88      7.11 o
  -2  -2  14       61.59       79.24      8.85 o
  -1  -2  14        2.58       -4.19      6.96 o
   0  -2  14        1.35        1.88      6.42 o
   1  -2  14       35.43       21.19      8.64 o
   2  -2  14       10.34       18.64      5.82 o
   3  -2  14       10.74        4.48      6.61 o
   4  -2  14        0.97        3.14     13.37 o
   5  -2  14        0.04      -11.07     12.56 o
   6  -2  14        0.41        0.74     14.61 o
  -8  -1  14        0.02       18.01     13.57 o
  -7  -1  14        4.67      -10.61     14.64 o
  -6  -1  14       60.42      103.64     19.97 o
  -5  -1  14       11.80       -4.18     13.20 o
  -4  -1  14       65.31       63.73      9.12 o
  -3  -1  14        2.80        8.62      7.71 o
  -2  -1  14        2.28        3.23      6.60 o
  -1  -1  14      140.00      137.77     10.32 o
   0  -1  14       30.86       28.21     12.28 o
   1  -1  14       58.67       55.20     13.11 o
   2  -1  14       37.83       33.07      8.90 o
   3  -1  14        0.46        8.30      8.10 o
   4  -1  14       19.41       17.76      6.56 o
   5  -1  14       10.28        5.40     22.22 o
   6  -1  14        0.29       -6.31     32.53 o
  -8   0  14        0.46       14.05     14.08 o
  -7   0  14        2.49        4.29     13.91 o
  -6   0  14       27.80       54.23     17.76 o
  -5   0  14        6.34      -12.37     13.10 o
  -4   0  14        7.15        8.58      7.63 o
  -3   0  14        8.52       15.38      8.32 o
  -2   0  14        0.50       -2.66      6.32 o
  -1   0  14        4.76        5.07      6.77 o
   0   0  14       36.87       31.30     10.82 o
   1   0  14        2.48        0.78      8.37 o
   2   0  14        2.71        4.12      8.60 o
   3   0  14        0.61        1.10      9.61 o
   4   0  14        0.89        6.07      6.87 o
   5   0  14       10.13       11.76     26.40 o
   6   0  14        1.51       -8.27     38.34 o
  -8   1  14        7.46       28.90     13.93 o
  -7   1  14        2.76       21.82     15.41 o
  -6   1  14       30.06       13.50     15.54 o
  -5   1  14        5.70        7.11     14.28 o
  -4   1  14        0.85       -5.52      8.71 o
  -3   1  14       48.04       40.86     10.09 o
  -2   1  14       74.18       80.01      9.51 o
  -1   1  14       31.63       12.13      7.26 o
   0   1  14       17.21       22.83     10.02 o
   1   1  14       10.07       20.38     12.17 o
   2   1  14        4.93        7.29     11.62 o
   3   1  14        4.12       -2.27      9.88 o
   4   1  14        0.05        7.94      8.65 o
   5   1  14        0.01        9.37     21.59 o
  -7   2  14        2.34       -8.74     14.34 o
  -6   2  14        1.45       13.71     14.89 o
  -5   2  14        2.25       -2.45     14.06 o
  -4   2  14       11.77        6.81      6.73 o
  -3   2  14        8.82       23.94     15.18 o
  -2   2  14       15.27       28.97      9.09 o
  -1   2  14       13.14       18.25     10.16 o
   0   2  14        3.91        9.79     10.06 o
   1   2  14        1.35       -3.77      9.00 o
   2   2  14        0.05        0.49     20.30 o
   3   2  14       11.16        9.18     11.15 o
   4   2  14        2.99       -0.47      9.34 o
   5   2  14        6.64      -14.69     34.78 o
  -7   3  14        0.02        7.38     16.04 o
  -6   3  14        1.69        6.64     14.48 o
  -5   3  14        2.86       30.15     16.62 o
  -4   3  14       12.87       10.02     11.80 o
  -3   3  14        5.82       20.68      9.07 o
  -2   3  14        0.83        2.61      5.31 o
  -1   3  14        0.07       -8.61      8.61 o
   0   3  14        5.26       10.64     10.22 o
   1   3  14        0.04       -9.84      9.84 o
   2   3  14        0.61        9.09      9.64 o
   3   3  14        0.90       -0.81     11.31 o
   4   3  14        0.34       -6.61      9.02 o
  -6   4  14        0.94       15.42     17.03 o
  -5   4  14        7.10        2.53     16.15 o
  -4   4  14        1.62       13.68     16.90 o
  -3   4  14        0.04      -10.28     10.28 o
  -2   4  14        1.68       -3.68      8.09 o
  -1   4  14        0.00        0.20      9.66 o
   0   4  14        2.71       15.56     10.82 o
   1   4  14        5.27       -9.84      9.84 o
   2   4  14        1.66        6.96     25.09 o
   3   4  14        6.92        9.43     11.42 o
  -6   5  14        1.80        8.61     17.12 o
  -5   5  14        0.19        7.40     17.27 o
  -4   5  14        0.12       18.44     17.86 o
  -3   5  14        1.70       13.99     10.74 o
  -2   5  14        0.57       -0.98      7.42 o
  -1   5  14        0.58       -9.22      9.22 o
   0   5  14        0.11       -7.85     14.77 o
   1   5  14        3.91       -3.62     10.64 o
   2   5  14        0.16       12.45      8.93 o
  -5   6  14        0.01      -16.23     16.39 o
  -3   6  14        0.04       22.87     10.99 o
  -2   6  14        0.00       -4.49      8.74 o
  -1   6  14        0.73        2.36     10.35 o
   0   6  14        1.95       25.82     11.47 o
   0 -16  15        6.01        7.02      8.69 o
   1 -16  15        4.41       17.01     10.44 o
   2 -16  15        6.61        1.43     17.59 o
   3 -16  15        0.13        0.45     11.77 o
  -2 -15  15        2.29        0.88      9.20 o
  -1 -15  15        1.57       -7.37      8.66 o
   0 -15  15       19.32       15.78      8.43 o
   1 -15  15        9.89        0.27      9.87 o
   2 -15  15        1.45       15.25      8.99 o
   3 -15  15        2.73       -1.30      9.04 o
   4 -15  15        2.17       11.26      9.63 o
  -3 -14  15        3.26        4.61      8.97 o
  -2 -14  15       37.73       52.24     10.83 o
  -1 -14  15        5.72        1.79      8.54 o
   0 -14  15       18.52        0.80      7.99 o
   1 -14  15        0.44        4.53     11.33 o
   2 -14  15        4.23        1.49      8.18 o
   3 -14  15        0.12        8.39      8.49 o
   4 -14  15       11.34       13.39      9.87 o
   5 -14  15        0.06        4.58      9.00 o
  -4 -13  15        3.59        3.33      8.76 o
  -3 -13  15        1.18        0.26      9.11 o
  -2 -13  15       22.39       14.52      9.35 o
  -1 -13  15       77.17       88.20     10.87 o
   0 -13  15       31.41       31.08      8.65 o
   1 -13  15        0.02       -4.98      8.47 o
   2 -13  15       15.89       21.87      6.82 o
   3 -13  15       47.12       63.50     10.57 o
   4 -13  15       13.60        4.76      8.61 o
   5 -13  15        0.23       19.79      9.19 o
   6 -13  15        0.58       -0.48      8.44 o
  -5 -12  15        0.90       -5.04      9.90 o
  -4 -12  15       20.02       26.55      8.96 o
  -3 -12  15        1.15       10.40      8.98 o
  -2 -12  15       18.95       23.61     10.04 o
  -1 -12  15        5.88        7.19      8.26 o
   0 -12  15        3.53       -5.77      8.12 o
   1 -12  15        1.94      -10.52     10.52 o
   2 -12  15        0.42       -0.20      4.04 o
   3 -12  15        6.37       14.50      8.60 o
   4 -12  15        2.21        4.72      8.34 o
   5 -12  15        0.89        2.69     11.41 o
   6 -12  15        0.37       -8.06     10.34 o
  -5 -11  15        0.06      -12.39     12.39 o
  -4 -11  15       39.73       53.19     14.07 o
  -3 -11  15       91.58       93.30     10.88 o
  -2 -11  15       61.50       63.13      9.61 o
  -1 -11  15        0.22       10.55      8.33 o
   0 -11  15       26.25       25.07      8.45 o
   1 -11  15      146.20      167.49     17.55 o
   2 -11  15       30.68       22.99     10.94 o
   3 -11  15        3.05       -1.20      7.65 o
   4 -11  15       11.97        7.45      8.36 o
   5 -11  15        4.86        9.08      9.96 o
   6 -11  15       10.00        7.02     11.24 o
  -6 -10  15        9.01        6.08     17.36 o
  -5 -10  15        0.88       -7.55      7.55 o
  -4 -10  15        0.79        4.22     16.29 o
  -3 -10  15       17.08       12.03      8.03 o
  -2 -10  15        3.87       -7.79      7.79 o
  -1 -10  15       12.94        9.12      8.04 o
   0 -10  15        1.92        3.12      7.27 o
   1 -10  15        6.70        2.67      6.19 o
   2 -10  15        1.01       -5.77      5.77 o
   3 -10  15        1.47        2.34      7.84 o
   4 -10  15        6.64        8.60     10.12 o
   5 -10  15        2.54        2.78     10.20 o
   6 -10  15        0.24       -6.61     10.50 o
   7 -10  15        0.18       -2.98     10.28 o
  -6  -9  15       10.24       15.28     18.14 o
  -5  -9  15       97.66       89.14     20.29 o
  -4  -9  15       67.65       82.77     13.20 o
  -3  -9  15        1.81        4.21      7.80 o
  -2  -9  15       45.01       33.22      9.24 o
  -1  -9  15      123.89      130.84     10.84 o
   0  -9  15      135.92      127.11     10.47 o
   1  -9  15        0.71        0.14      3.57 o
   2  -9  15       64.25       74.92      8.58 o
   3  -9  15        0.43       -2.04      6.18 o
   4  -9  15       24.16       22.65     10.35 o
   5  -9  15        6.96        7.63     17.14 o
   6  -9  15        0.31       -0.82      9.87 o
   7  -9  15        3.30       14.68     14.74 o
  -7  -8  15        0.46      -14.38     18.06 o
  -6  -8  15        0.80       14.41     17.57 o
  -5  -8  15        0.96       23.62      8.16 o
  -4  -8  15        0.88        4.83      8.88 o
  -3  -8  15       14.30       10.66      9.27 o
  -2  -8  15        0.03        3.29      6.95 o
  -1  -8  15        5.70       12.96      7.00 o
   0  -8  15        6.61        3.27      6.71 o
   1  -8  15        0.70        3.09      5.08 o
   2  -8  15       29.63       20.26      7.07 o
   3  -8  15        8.57       11.92      6.08 o
   4  -8  15        5.30        7.48     12.02 o
   5  -8  15        1.37       -6.05      9.31 o
   6  -8  15        0.06       -5.73     13.82 o
   7  -8  15        1.43       -5.50     13.51 o
  -7  -7  15       25.19       40.48     19.10 o
  -6  -7  15       26.35       25.30     18.12 o
  -5  -7  15        0.74       -2.35      6.63 o
  -4  -7  15       55.58       69.24     11.57 o
  -3  -7  15       95.35      102.98     10.64 o
  -2  -7  15      182.30      182.49     14.47 o
  -1  -7  15       11.89       22.17      8.72 o
   0  -7  15       61.45       50.66      8.06 o
   1  -7  15       62.39       71.98      7.45 o
   2  -7  15       59.89       59.38      8.12 o
   3  -7  15        1.32       -3.49      5.95 o
   4  -7  15        0.11       -1.97      8.74 o
   5  -7  15        9.18        8.46      9.78 o
   6  -7  15        4.55        1.13     13.53 o
   7  -7  15        2.76       26.73     16.05 o
  -7  -6  15        2.05       16.18     17.56 o
  -6  -6  15        0.58      -14.48     14.98 o
  -5  -6  15        1.26        2.62      6.15 o
  -4  -6  15        0.04        1.19      9.48 o
  -3  -6  15        0.25       -6.13      6.13 o
  -2  -6  15        8.98       19.54     15.89 o
  -1  -6  15       89.56       84.00     14.01 o
   0  -6  15        1.43       -3.31      6.55 o
   1  -6  15        4.18        3.24      5.65 o
   2  -6  15        8.39        4.09      6.34 o
   3  -6  15        0.56       -7.77      7.77 o
   4  -6  15        1.07       -8.57      8.57 o
   5  -6  15        0.15       -8.75      8.75 o
   6  -6  15        0.64      -13.05     13.05 o
   7  -6  15        1.67        7.07     14.35 o
  -7  -5  15        1.49       25.76     17.12 o
  -6  -5  15       38.88       33.16     17.66 o
  -5  -5  15       43.01       58.86     17.42 o
  -4  -5  15       89.29       87.80     19.81 o
  -3  -5  15        0.18       -0.88      3.46 o
  -2  -5  15       63.46       61.94     10.38 o
  -1  -5  15       64.14       86.15     10.86 o
   0  -5  15       64.70       59.35      9.97 o
   1  -5  15        5.06        1.83      5.67 o
   2  -5  15        1.28        5.46      6.39 o
   3  -5  15       34.19       55.05      7.69 o
   4  -5  15       20.02       24.61      9.87 o
   5  -5  15        2.47       -6.57     12.91 o
   6  -5  15        0.72       14.54     14.58 o
   7  -5  15        0.01       19.82     15.90 o
  -8  -4  15        1.42       33.69     15.49 o
  -7  -4  15        0.27       16.28     15.37 o
  -6  -4  15        1.23       14.26     15.65 o
  -5  -4  15        1.34       -1.64     10.60 o
  -4  -4  15        1.86        4.27      8.30 o
  -3  -4  15       40.93       43.38      8.02 o
  -2  -4  15        8.46       -0.37      9.51 o
  -1  -4  15       19.92       26.41      8.66 o
   0  -4  15        0.90       -4.64      7.49 o
   1  -4  15        0.41       -6.27      6.27 o
   2  -4  15        4.10       -2.30      6.31 o
   3  -4  15        0.55        4.69      6.58 o
   4  -4  15        5.57        9.13     12.60 o
   5  -4  15        0.02        0.83     14.48 o
   6  -4  15        0.76        1.99     13.98 o
  -8  -3  15        7.40       27.20     14.35 o
  -7  -3  15       12.64       26.51     16.55 o
  -6  -3  15       18.53        9.56     15.74 o
  -5  -3  15        1.85       18.92     15.54 o
  -4  -3  15       50.76       36.77      9.14 o
  -3  -3  15        7.83       11.11      7.64 o
  -2  -3  15       21.18       12.93      8.45 o
  -1  -3  15        0.13       -6.88      6.88 o
   0  -3  15       13.95        7.14      6.82 o
   1  -3  15       25.94       11.62      8.59 o
   2  -3  15        6.06        4.62      6.42 o
   3  -3  15        6.62       13.27      6.92 o
   4  -3  15        2.73       -2.95     13.78 o
   5  -3  15        0.03        1.93     14.67 o
   6  -3  15        0.12       29.13     16.36 o
  -8  -2  15        2.67       19.81     14.25 o
  -7  -2  15        0.93       -1.58     14.82 o
  -6  -2  15        0.39      -14.00     14.00 o
  -5  -2  15        5.26        4.62     15.12 o
  -4  -2  15        0.69        5.95     16.54 o
  -3  -2  15       11.95        0.77      7.05 o
  -2  -2  15       13.87       -0.19      9.36 o
  -1  -2  15        0.34        2.80      8.04 o
   0  -2  15        0.14        1.11      7.07 o
   1  -2  15        1.82       -8.19     11.49 o
   2  -2  15        2.82        5.47      7.18 o
   3  -2  15        0.74        3.26     13.66 o
   4  -2  15        0.09       17.14     14.38 o
   5  -2  15        0.75       -5.01     13.51 o
   6  -2  15        0.51       13.75     15.69 o
  -7  -1  15        1.16       -9.36     14.28 o
  -6  -1  15       15.57       27.85     16.52 o
  -5  -1  15        2.57       -4.60     14.33 o
  -4  -1  15        2.57       -5.85      7.31 o
  -3  -1  15        4.77        9.97      8.99 o
  -2  -1  15        9.86       -0.25      8.31 o
  -1  -1  15       45.63       48.10      8.23 o
   0  -1  15        4.00        0.80     17.81 o
   1  -1  15       11.24       16.56      9.67 o
   2  -1  15        0.12        2.02      8.43 o
   3  -1  15        8.77       15.76     10.56 o
   4  -1  15        1.26      -11.40     13.46 o
   5  -1  15        3.41       12.88     15.41 o
  -7   0  15        0.06       -3.09     14.27 o
  -6   0  15        0.43      -12.46     14.73 o
  -5   0  15       11.65        2.95     13.92 o
  -4   0  15       10.96       23.35     17.74 o
  -3   0  15        0.14       10.92      9.00 o
  -2   0  15        7.26        8.10      8.70 o
  -1   0  15       20.60       11.22      7.40 o
   0   0  15        3.30       -9.15      9.15 o
   1   0  15        2.92       -0.20      9.12 o
   2   0  15        0.08       -3.86      7.93 o
   3   0  15        0.50      -10.11     10.11 o
   5   0  15        0.63       -3.27     14.15 o
  -7   1  15        6.50       19.92     15.73 o
  -6   1  15        1.83        1.32     15.07 o
  -5   1  15        0.76        2.49     15.62 o
  -4   1  15        4.78        4.96      8.25 o
  -3   1  15       17.59       26.36      9.80 o
  -2   1  15        0.13       -4.74      7.76 o
  -1   1  15       12.94       19.00      7.88 o
   0   1  15       12.03        7.12      9.77 o
   1   1  15        2.44       10.96      9.63 o
   2   1  15        7.42        9.39      8.91 o
   3   1  15        4.22       -1.64     10.61 o
  -7   2  15        0.74       19.53     16.06 o
  -6   2  15        2.24        1.37     15.69 o
  -5   2  15        0.67       -5.14     15.81 o
  -4   2  15        1.35        2.71      9.34 o
  -3   2  15        8.91       -2.00     10.55 o
  -2   2  15        0.98        1.92      5.86 o
  -1   2  15        0.06       -3.85      7.50 o
   0   2  15        0.27        5.55     10.15 o
   1   2  15        0.01       11.53     10.53 o
   2   2  15        0.15        3.11     10.46 o
   3   2  15        1.86       13.40     11.39 o
  -6   3  15        1.71        0.50     15.05 o
  -5   3  15        6.36       -1.87     15.98 o
  -4   3  15        3.82        7.26     15.38 o
  -3   3  15        3.98       11.46     11.10 o
  -2   3  15       14.55       12.19     13.90 o
  -1   3  15        5.30        2.69     10.62 o
   0   3  15       10.66        5.61     10.55 o
   1   3  15        2.71        7.22     10.02 o
   2   3  15        0.02       -1.08      5.53 o
   3   3  15        2.57       -3.90     11.18 o
  -5   4  15        3.09        9.62     18.38 o
  -4   4  15        0.83       23.94     17.96 o
  -3   4  15        1.36       -0.46     11.05 o
  -2   4  15        0.38       -2.33      8.91 o
  -1   4  15        0.12       -9.86      9.86 o
   0   4  15        0.16        6.36     12.06 o
   1   4  15        3.47       16.00     11.24 o
   2   4  15        6.77        2.51      7.24 o
  -3   5  15        0.35        5.77     10.71 o
  -2   5  15        2.88      -17.16     17.16 o
  -1   5  15        1.15        2.66      9.75 o
   0   5  15        0.87       25.96     11.53 o
  -1 -15  16        1.94        6.29     16.18 o
   0 -15  16        1.01       -9.60      9.60 o
   1 -15  16       17.81       11.57     11.24 o
   2 -15  16       14.87       23.24     12.61 o
   3 -15  16        6.58       -4.11     11.58 o
  -3 -14  16        0.31       -8.79      8.79 o
  -2 -14  16        1.41       -8.63      8.63 o
  -1 -14  16        1.79       -9.62      9.62 o
   0 -14  16        6.61       13.16      7.09 o
   1 -14  16        0.47        2.55     11.82 o
   2 -14  16        3.97        6.98     13.25 o
   3 -14  16        2.58        3.02     11.54 o
   4 -14  16        2.39        1.27      9.38 o
  -4 -13  16        0.13       -6.51      8.47 o
  -3 -13  16        1.37       -3.65      8.90 o
  -2 -13  16       14.34       10.03      9.07 o
  -1 -13  16       44.75       46.34      9.69 o
   0 -13  16       30.83       35.24      9.95 o
   1 -13  16        7.40       -4.40     13.23 o
   2 -13  16        0.24       12.61      9.23 o
   3 -13  16        8.93       18.09      9.41 o
   4 -13  16        5.18        8.55      9.50 o
   5 -13  16        0.37       -8.69      8.69 o
  -4 -12  16       16.09       28.65      9.58 o
  -3 -12  16        0.69       -7.03      8.15 o
  -2 -12  16       16.25       22.19     12.07 o
  -1 -12  16        0.67       -2.98      8.47 o
   0 -12  16        1.04        9.22      8.13 o
   1 -12  16        1.23       -1.57      8.91 o
   2 -12  16       12.39       16.80      7.93 o
   3 -12  16        3.00        0.75      8.61 o
   4 -12  16        0.24       -3.47      9.17 o
   5 -12  16        0.42        6.24      8.82 o
  -5 -11  16        2.97       -3.02     11.57 o
  -4 -11  16       14.42        9.52     10.34 o
  -3 -11  16       50.82       46.22     10.12 o
  -2 -11  16       73.17       82.04     10.65 o
  -1 -11  16       15.59        8.66      9.09 o
   0 -11  16       19.59       12.48     10.11 o
   1 -11  16       66.29       76.56     17.45 o
   2 -11  16        9.86       -1.01      7.19 o
   3 -11  16       10.11        8.76     11.91 o
   4 -11  16        7.34       23.37      9.02 o
   5 -11  16        3.05       12.76     11.41 o
   6 -11  16        7.01       10.29     11.23 o
  -6 -10  16        6.87       -5.83     17.51 o
  -5 -10  16        0.32        1.57      9.02 o
  -4 -10  16        3.50       -0.15     13.12 o
  -3 -10  16        0.36        2.10      7.80 o
  -2 -10  16        0.71       -0.20      9.80 o
  -1 -10  16        0.75       -7.26      7.26 o
   0 -10  16        2.75        3.78      7.48 o
   1 -10  16        1.59        3.90      7.38 o
   2 -10  16        7.64        4.61      6.23 o
   3 -10  16        0.06        3.15      8.16 o
   4 -10  16        3.72       -6.65     10.24 o
   5 -10  16        8.59       -1.73     10.01 o
   6 -10  16        0.66       -3.36     10.59 o
  -6  -9  16        6.84        5.97     18.90 o
  -5  -9  16       31.97       41.63     10.82 o
  -4  -9  16       39.21       22.74     10.80 o
  -3  -9  16        1.36        0.21      7.58 o
  -2  -9  16       30.89       30.94      8.75 o
  -1  -9  16      123.32      120.17     11.14 o
   0  -9  16       58.29       59.93      8.98 o
   1  -9  16       16.02       19.50     13.36 o
   2  -9  16       10.85       15.95      6.41 o
   3  -9  16        3.22        2.04      5.73 o
   4  -9  16       34.45       35.78     11.45 o
   5  -9  16        2.52       -1.57     11.45 o
   6  -9  16        0.37       -1.49     10.90 o
  -6  -8  16        1.18       15.23     19.15 o
  -5  -8  16        0.63       -5.55      7.23 o
  -4  -8  16        0.45       14.22     11.38 o
  -3  -8  16        4.27        9.70     10.12 o
  -2  -8  16        0.42       -3.64      7.82 o
  -1  -8  16        9.38       10.11      7.91 o
   0  -8  16        0.52       -7.09      7.09 o
   1  -8  16        0.42       -4.65      5.15 o
   2  -8  16        1.84       -7.14      7.14 o
   3  -8  16       11.00        3.44      5.90 o
   4  -8  16        2.62       10.41     10.25 o
   5  -8  16        5.81       -4.59      9.64 o
   6  -8  16        0.15       -1.97     14.47 o
  -7  -7  16       20.14       40.87     19.22 o
  -6  -7  16       22.19       22.00     19.25 o
  -5  -7  16        0.06       10.09      7.50 o
  -4  -7  16       31.05       33.45      9.91 o
  -3  -7  16      113.65      129.42     12.93 o
  -2  -7  16       85.84       86.50     23.86 o
  -1  -7  16       25.01       26.48      8.36 o
   0  -7  16       20.05       30.92      8.28 o
   1  -7  16        2.42       34.21      8.25 o
   2  -7  16      113.17      116.34     10.34 o
   3  -7  16        2.20       -5.72     10.19 o
   4  -7  16        1.77       -2.37      9.70 o
   5  -7  16        3.70       16.51     19.85 o
   6  -7  16        0.97       10.08     14.49 o
  -7  -6  16        0.39        1.58     15.73 o
  -6  -6  16        0.24       11.68     17.94 o
  -5  -6  16        9.56        4.86      6.99 o
  -4  -6  16        2.85        1.61      8.68 o
  -3  -6  16        0.14        2.25      6.75 o
  -2  -6  16        2.36        1.74      8.78 o
  -1  -6  16        3.29        6.15      8.94 o
   0  -6  16       13.71       10.58      7.57 o
   1  -6  16        0.01       -0.24      7.40 o
   2  -6  16        2.63       -1.11      7.27 o
   3  -6  16        0.12        2.18      6.49 o
   4  -6  16        0.43       -9.29      9.29 o
   5  -6  16        1.23      -13.31     13.31 o
   6  -6  16        3.62        5.51     14.83 o
  -7  -5  16        0.01       -6.63     17.70 o
  -6  -5  16       14.13       -1.20     15.85 o
  -5  -5  16       32.49       32.64      9.20 o
  -4  -5  16       61.37       67.63     29.34 o
  -3  -5  16        3.50        1.09      6.50 o
  -2  -5  16       30.99       38.78     10.25 o
  -1  -5  16        7.06       -1.54      8.77 o
   0  -5  16      127.95      133.49     13.20 o
   1  -5  16        6.49        1.68      6.41 o
   2  -5  16        2.60        4.80     10.56 o
   3  -5  16       10.05       13.99      6.86 o
   4  -5  16        4.44        0.09      9.94 o
   5  -5  16       17.00       33.03     16.23 o
   6  -5  16        6.27        0.38     15.36 o
  -7  -4  16        0.74       45.94     18.41 o
  -6  -4  16        1.57       -1.73     15.70 o
  -5  -4  16        1.63       -5.94     15.37 o
  -4  -4  16        0.38        1.80      8.08 o
  -3  -4  16        4.79        5.47      8.87 o
  -2  -4  16       16.41       11.19     13.36 o
  -1  -4  16        0.08        4.85      9.10 o
   0  -4  16        2.21       10.83     17.15 o
   1  -4  16        3.19        8.37      6.68 o
   2  -4  16        0.68        0.22     21.57 o
   3  -4  16        4.37       -1.94      6.68 o
   4  -4  16        7.84       18.88     15.97 o
   5  -4  16        1.91       18.38     16.52 o
   6  -4  16        0.02        2.60     14.93 o
  -7  -3  16        5.64       13.20     15.80 o
  -6  -3  16       14.01        9.95     16.79 o
  -5  -3  16        0.69        9.26     16.18 o
  -4  -3  16       12.78       21.16      9.02 o
  -3  -3  16       25.04       29.66     14.70 o
  -2  -3  16       52.95       59.40     10.79 o
  -1  -3  16        9.03        7.01      8.81 o
   0  -3  16        1.92       15.92      7.97 o
   1  -3  16       16.99       19.99      8.75 o
   2  -3  16       23.46       35.17      8.35 o
   3  -3  16       11.38        5.32      8.01 o
   4  -3  16        0.67        5.21     15.50 o
   5  -3  16        0.62       -8.85     14.91 o
  -7  -2  16        0.50       12.12     15.74 o
  -6  -2  16        0.09       12.29     16.74 o
  -5  -2  16        5.90        7.90     16.26 o
  -4  -2  16        0.14       -5.60      8.53 o
  -3  -2  16       19.35        4.71     10.91 o
  -2  -2  16        6.23       11.17      9.28 o
  -1  -2  16        1.53        8.19      9.61 o
   0  -2  16        0.46       -7.37      7.37 o
   1  -2  16        4.89       10.22      9.29 o
   2  -2  16        1.34       -6.95      6.95 o
   3  -2  16        0.14       13.68     11.22 o
   4  -2  16        0.83       22.62     15.83 o
   5  -2  16        0.25        5.99     15.66 o
  -7  -1  16        0.02        1.08     16.54 o
  -6  -1  16       12.86        6.28     15.62 o
  -5  -1  16        6.31        3.13     16.30 o
  -4  -1  16        9.19        6.14      8.32 o
  -3  -1  16        2.37       -6.25     10.47 o
  -2  -1  16        2.57        3.93      8.28 o
  -1  -1  16       16.34       20.60      9.57 o
   0  -1  16        3.51        9.17      7.95 o
   1  -1  16        8.76        0.31      9.47 o
   2  -1  16        2.52       20.63     10.02 o
   3  -1  16        1.02       -9.69      9.69 o
  -6   0  16        0.29        6.36     15.87 o
  -5   0  16       20.93       26.50     17.53 o
  -4   0  16        1.19        8.68      8.50 o
  -3   0  16        0.08       -7.24     10.22 o
  -2   0  16        0.42        0.52     11.23 o
  -1   0  16        1.44        3.28      7.65 o
   0   0  16        5.17       -5.89      9.83 o
   1   0  16        0.71       -3.48     16.18 o
   2   0  16        0.16       -0.30      9.34 o
   3   0  16        0.02       -9.11     10.91 o
  -6   1  16        0.62       -3.50     16.18 o
  -5   1  16        1.00       16.39     17.19 o
  -4   1  16        0.33       10.77      8.05 o
  -3   1  16        7.99        4.64     11.62 o
  -2   1  16        1.02       -4.35     10.07 o
  -1   1  16       12.80        0.44      7.97 o
   0   1  16        1.71        0.03     10.32 o
   1   1  16        1.24       -6.59     10.02 o
   2   1  16        3.16       -9.87     16.34 o
   3   1  16        5.14        0.55     10.10 o
  -6   2  16        0.51        7.54     16.32 o
  -5   2  16        0.28        3.40     17.49 o
  -4   2  16        0.05       15.49      8.88 o
  -3   2  16        1.49       -5.72     10.79 o
  -2   2  16        4.63        6.89      8.17 o
  -1   2  16        0.44        8.06      8.22 o
   0   2  16        2.17        7.45     10.59 o
   1   2  16        0.58       -2.24     11.12 o
   2   2  16        0.33       -0.45     12.91 o
  -5   3  16        1.03       29.79     18.77 o
  -3   3  16        4.30       15.95     11.67 o
  -2   3  16        0.15       14.19     17.58 o
  -1   3  16        0.04        2.22      8.24 o
   0   3  16        0.13       -9.85      9.85 o
   1   3  16        2.99       12.51     11.23 o
  -3   4  16        0.02       -3.99     10.44 o
  -2   4  16        0.04      -14.97     14.97 o
  -1   4  16        0.16       -4.94      7.84 o
   0 -15  17        0.73       10.31     16.26 o
   1 -15  17       10.94       24.11     10.74 o
  -2 -14  17        2.86       -5.93     14.40 o
  -1 -14  17        2.02        7.72      9.15 o
   0 -14  17        3.24       -7.95      8.99 o
   1 -14  17       12.42        7.77      9.86 o
   2 -14  17        0.36       -3.68      8.04 o
   3 -14  17        0.59       -6.57     11.22 o
  -3 -13  17       19.14       38.78     16.99 o
  -2 -13  17        0.68        6.48      9.32 o
  -1 -13  17       25.69        9.24      9.43 o
   0 -13  17       32.76       56.35      9.82 o
   1 -13  17        9.80       14.93     10.06 o
   2 -13  17        5.18        3.60      6.85 o
   3 -13  17       11.84       16.72     18.94 o
   4 -13  17        7.92       10.06      9.45 o
  -4 -12  17        2.42       -7.08      8.37 o
  -3 -12  17        0.22       -8.56      8.59 o
  -2 -12  17        1.56       -2.43      8.84 o
  -1 -12  17        0.22       -4.32      8.56 o
   0 -12  17        2.69        4.65      7.84 o
   1 -12  17        7.18       12.81      9.77 o
   2 -12  17        0.13       14.92      8.66 o
   3 -12  17        2.18       -1.17      9.25 o
   4 -12  17        0.37       -6.41      8.87 o
   5 -12  17        0.30        6.13      8.93 o
  -4 -11  17        1.21       -4.77     10.62 o
  -3 -11  17       36.32       39.46     10.19 o
  -2 -11  17       34.86       21.99      9.40 o
  -1 -11  17       18.00       20.29      9.38 o
   0 -11  17        0.39       13.22      8.44 o
   1 -11  17       12.50       19.77      8.60 o
   2 -11  17       31.34       13.98      9.54 o
   3 -11  17        0.85        1.84      8.84 o
   4 -11  17        0.91       -6.29      8.91 o
   5 -11  17        3.28        8.84     11.31 o
  -5 -10  17        0.29        5.05     16.95 o
  -4 -10  17        2.39       17.29     10.67 o
  -3 -10  17        1.15       -3.46      7.81 o
  -2 -10  17        1.08       -6.10      8.97 o
  -1 -10  17        3.09       -0.05      9.96 o
   0 -10  17        0.80       -2.65      6.79 o
   1 -10  17        0.10       -7.22      7.22 o
   2 -10  17        0.15       -6.05      7.17 o
   3 -10  17        0.06       -7.63      8.32 o
   4 -10  17       47.36       41.13     12.33 o
   5 -10  17        1.76       -2.37     10.40 o
  -5  -9  17       25.47        9.18      9.55 o
  -4  -9  17       42.45       38.60     13.68 o
  -3  -9  17       30.15       35.41      9.27 o
  -2  -9  17        0.11       -5.93      8.04 o
  -1  -9  17       39.25       55.73      9.24 o
   0  -9  17       41.52       31.38      8.90 o
   1  -9  17        7.13        9.01      7.96 o
   2  -9  17        3.50       19.11      7.74 o
   3  -9  17        9.14       18.23      6.33 o
   4  -9  17        7.68       16.54     12.67 o
   5  -9  17        1.92        2.50     11.09 o
  -6  -8  17        0.41      -17.65     17.65 o
  -5  -8  17        6.52        2.82      9.29 o
  -4  -8  17        5.38       -3.62     10.97 o
  -3  -8  17        0.49       12.95      9.38 o
  -2  -8  17        3.91        0.41      7.93 o
  -1  -8  17        0.56       -2.75     12.12 o
   0  -8  17        0.15       -5.73      7.22 o
   1  -8  17        1.09        3.62      5.72 o
   2  -8  17       43.83       56.51     10.36 o
   3  -8  17        8.10        9.42      6.70 o
   4  -8  17        1.51       -2.71     10.58 o
   5  -8  17        0.20       -8.63     10.58 o
  -6  -7  17       14.38       -4.38     18.25 o
  -5  -7  17        8.20       -1.82      7.42 o
  -4  -7  17        0.40       -7.76     10.51 o
  -3  -7  17       26.97       22.10      8.95 o
  -2  -7  17       18.12        7.92      9.39 o
  -1  -7  17       38.58       26.77      8.58 o
   0  -7  17       28.52       43.59      8.88 o
   1  -7  17       16.53       22.09      7.58 o
   2  -7  17       26.21       17.00     10.63 o
   3  -7  17        9.81        6.01      6.85 o
   4  -7  17        1.18        1.62     10.71 o
   5  -7  17        1.55       -2.71     14.66 o
  -6  -6  17        5.36      -13.06     17.84 o
  -5  -6  17        0.40        2.86      6.72 o
  -4  -6  17        0.40       -9.41      9.41 o
  -3  -6  17        1.02        5.10      5.57 o
  -2  -6  17        2.46       -6.78     14.81 o
  -1  -6  17        0.21        2.66      9.13 o
   0  -6  17        4.27        8.60      7.68 o
   1  -6  17       23.06       16.35      7.79 o
   2  -6  17        1.92       -6.14      8.41 o
   3  -6  17        1.03        6.83      7.06 o
   4  -6  17        0.09       16.91     10.82 o
   5  -6  17        0.04      -11.69     13.63 o
  -6  -5  17        1.75       -0.37     17.17 o
  -5  -5  17       13.95        5.20      6.26 o
  -4  -5  17       19.56       34.08     12.69 o
  -3  -5  17       18.12       18.27      8.91 o
  -2  -5  17       14.91        7.12      9.36 o
  -1  -5  17       15.72       19.92      9.93 o
   0  -5  17       70.92       91.83     12.96 o
   1  -5  17       10.89        4.59      7.37 o
   2  -5  17        4.73       -0.05      8.38 o
   3  -5  17        1.94        2.23      9.38 o
   4  -5  17        0.27        4.04     15.09 o
   5  -5  17       15.70       19.31     16.67 o
  -6  -4  17        0.19        0.46     17.63 o
  -5  -4  17        0.18      -16.23     16.23 o
  -4  -4  17        0.07        7.42     10.94 o
  -3  -4  17        2.58        1.39      8.92 o
  -2  -4  17        2.71       -4.32      8.69 o
  -1  -4  17       10.76       -5.36      8.94 o
   0  -4  17        0.58        6.12      9.38 o
   1  -4  17        2.48       -4.38      6.38 o
   2  -4  17        1.67       -8.06      8.06 o
   3  -4  17        0.12        7.57      8.49 o
   4  -4  17        0.22       -6.67     15.38 o
   5  -4  17        0.29        6.11     15.74 o
  -6  -3  17        8.09       21.44     18.18 o
  -5  -3  17        5.48       -6.95     15.63 o
  -4  -3  17        2.96       12.96     11.01 o
  -3  -3  17        9.62       17.43      9.21 o
  -2  -3  17       57.36       59.46     11.07 o
  -1  -3  17        1.99       15.69      9.96 o
   0  -3  17        2.41        9.50      9.29 o
   1  -3  17        2.78        4.75      7.88 o
   2  -3  17        2.95        4.33     10.75 o
   3  -3  17       16.04       15.30     10.61 o
  -6  -2  17        0.85       -2.24     16.80 o
  -5  -2  17        1.59      -15.66     15.66 o
  -4  -2  17        1.25        2.40     10.22 o
  -3  -2  17        4.53        2.43     12.21 o
  -2  -2  17        1.75      -11.02     11.02 o
  -1  -2  17        0.42       -2.03      9.04 o
   0  -2  17        1.38        0.13      8.12 o
   1  -2  17        0.02       13.22     18.26 o
   2  -2  17        2.52       -4.39      7.89 o
   3  -2  17        0.08       -1.96     10.80 o
  -6  -1  17        0.73       -1.38     18.84 o
  -5  -1  17        2.90       -8.87     17.51 o
  -4  -1  17       18.72       37.43     11.30 o
  -3  -1  17        0.15       -2.04     10.97 o
  -2  -1  17        0.02        7.04     22.77 o
  -1  -1  17        1.28        2.59     13.10 o
   0  -1  17        7.01       -0.64      8.19 o
   1  -1  17       19.10       34.17     11.62 o
   2  -1  17        5.82       16.10     10.36 o
   3  -1  17        0.19       -8.46     10.13 o
  -5   0  17        2.90        7.84     17.90 o
  -4   0  17        1.17       -3.11      9.55 o
  -3   0  17        0.63       -6.93     10.32 o
  -2   0  17        1.04        2.95      8.56 o
  -1   0  17        1.59        1.76      9.50 o
   0   0  17        0.49       -2.44      8.09 o
   1   0  17        0.25        8.05     21.21 o
   2   0  17        1.34       -0.32     10.20 o
   3   0  17        0.71       -4.48     11.21 o
  -5   1  17        0.01      -15.92     15.92 o
  -4   1  17        0.51       14.37      9.55 o
  -3   1  17        0.78       -8.03     11.68 o
  -2   1  17        0.88       -1.12      6.38 o
  -1   1  17        5.18       20.92     21.97 o
   0   1  17        0.15       -0.32      8.95 o
   1   1  17        0.39       17.36     11.43 o
   2   1  17        1.34        6.25     10.13 o
  -3   2  17        0.66       12.39     11.22 o
  -2   2  17        0.46       -9.30      9.30 o
  -1   2  17        0.04       -0.53      8.24 o
   0   2  17        0.42       -2.78     16.14 o
   0 -14  18        3.71        3.55      8.45 o
   1 -14  18        6.15        7.35      9.54 o
  -2 -13  18        2.02       -5.47      9.38 o
  -1 -13  18       21.62       31.88      9.95 o
   0 -13  18       32.09       19.35      7.11 o
   1 -13  18        0.72       10.39     10.03 o
   2 -13  18        0.19       -4.74     20.41 o
   3 -13  18        0.92      -14.52     16.18 o
  -3 -12  18        1.40       12.90      9.02 o
  -2 -12  18        0.65        2.67      9.18 o
  -1 -12  18       14.35       32.87     10.38 o
   0 -12  18        1.33      -11.26     11.26 o
   1 -12  18        0.47       -3.54      5.66 o
   2 -12  18        0.24       10.13     17.41 o
   3 -12  18        2.16        3.95     11.71 o
  -3 -11  18       26.63       25.01      9.51 o
  -2 -11  18       60.70       95.14     12.14 o
  -1 -11  18        2.63        5.59      8.45 o
   0 -11  18        3.90       -7.09     11.23 o
   1 -11  18        4.40       11.43     11.27 o
   2 -11  18       21.67       24.72     10.04 o
   3 -11  18        8.07       -0.72     11.20 o
   4 -11  18        4.54       -5.42     11.31 o
  -4 -10  18        0.30       22.77     10.52 o
  -3 -10  18        1.78       -3.08      8.69 o
  -2 -10  18        0.20        0.75      8.79 o
  -1 -10  18        5.84        5.36      8.42 o
   0 -10  18        2.26       -3.12      8.17 o
   1 -10  18        0.90       -0.18      8.07 o
   2 -10  18        0.37        7.19     11.14 o
   3 -10  18        0.51      -10.44     13.25 o
   4 -10  18        0.01        8.00     11.28 o
  -5  -9  18       10.49        4.59      9.41 o
  -4  -9  18       27.06       42.29     11.05 o
  -3  -9  18        7.07        2.85      8.44 o
  -2  -9  18        2.61        0.41      8.69 o
  -1  -9  18       12.90       14.69      7.91 o
   0  -9  18       17.62       18.46      8.98 o
   1  -9  18       13.00       10.40      8.16 o
   2  -9  18       11.99       15.81      9.33 o
   3  -9  18        5.33       12.31     16.93 o
   4  -9  18        0.93        1.86     10.81 o
  -5  -8  18        0.01       -8.26      8.26 o
  -4  -8  18        0.33        5.11     12.25 o
  -3  -8  18       11.79       16.85      8.58 o
  -2  -8  18        2.03       -6.38      8.29 o
  -1  -8  18        1.27        5.32      8.57 o
   0  -8  18        0.52        0.66      8.26 o
   1  -8  18        0.29        4.65      8.43 o
   2  -8  18        9.31       21.94     14.44 o
   3  -8  18        4.85       16.67      7.61 o
   4  -8  18        0.68        5.97     11.44 o
  -5  -7  18        9.94        0.96      8.50 o
  -4  -7  18        0.31      -10.64     10.64 o
  -3  -7  18       13.17        6.20     11.04 o
  -2  -7  18       28.04        7.87     10.41 o
  -1  -7  18       12.43       18.50      8.67 o
   0  -7  18        5.87       12.70      8.31 o
   1  -7  18       10.82       11.49      7.41 o
   2  -7  18        0.48       -8.67      8.67 o
   3  -7  18        2.03       -1.10     12.47 o
   4  -7  18        2.14       -6.88     10.63 o
  -4  -6  18       10.17       11.31     11.74 o
  -3  -6  18        2.98       -7.12     13.01 o
  -2  -6  18        0.15        5.40     10.02 o
  -1  -6  18        0.22        1.50      9.67 o
   0  -6  18       27.53       14.76      8.66 o
   1  -6  18       26.21       13.98      9.35 o
   2  -6  18        1.20        2.62      9.27 o
   3  -6  18        0.12        7.60      9.14 o
   4  -6  18        0.21        0.19     14.78 o
  -4  -5  18        6.64       13.42     11.02 o
  -3  -5  18        9.82        8.60      9.51 o
  -2  -5  18        0.07        1.45     10.14 o
  -1  -5  18        6.47       -0.63     16.15 o
   0  -5  18        2.90       -3.27     10.42 o
   1  -5  18        3.31        1.56     12.26 o
   2  -5  18        1.19        6.52      9.41 o
   3  -5  18        0.10       -4.29      8.27 o
  -4  -4  18        1.42        2.23     10.64 o
  -3  -4  18        0.69      -12.26     15.10 o
  -2  -4  18       24.10       32.40     10.53 o
  -1  -4  18       23.36       15.58     10.08 o
   0  -4  18        1.70       -0.66      9.85 o
   1  -4  18        0.74        7.71      7.18 o
   2  -4  18        1.99       -5.13      8.90 o
   3  -4  18        1.17        2.91     10.16 o
  -4  -3  18        4.40       11.26     11.38 o
  -3  -3  18        3.02       11.20     12.57 o
  -2  -3  18        8.39       17.86     10.33 o
  -1  -3  18        4.51        8.12     10.17 o
   0  -3  18        0.13        0.78     11.11 o
   1  -3  18        1.17       -7.01      7.01 o
   2  -3  18        4.81        5.43      9.96 o
   3  -3  18       19.58       29.97     11.36 o
  -4  -2  18        3.56        4.36     10.50 o
  -3  -2  18        7.67       15.83     12.49 o
  -2  -2  18        0.06       -2.35      9.12 o
  -1  -2  18        0.71      -10.22     10.22 o
   0  -2  18        3.28       -4.63      9.94 o
   1  -2  18        0.21        1.44      9.12 o
   2  -2  18        7.54       26.50     16.19 o
  -4  -1  18        7.26        5.47      9.90 o
  -3  -1  18        0.78       16.81     12.37 o
  -2  -1  18        0.59        9.13     10.06 o
  -1  -1  18        0.21       -9.62      9.62 o
   0  -1  18        1.02        0.48     10.76 o
   1  -1  18       11.87       16.10      9.19 o
   2  -1  18        2.01       -3.29     14.71 o
  -4   0  18        0.53        6.70      9.46 o
  -3   0  18        0.36        8.14     11.54 o
  -2   0  18        2.04       -4.61      4.61 o
  -1   0  18        0.03       -7.29     10.19 o
   0   0  18        0.83        6.03      8.87 o
   1   0  18        0.05        4.37     10.92 o
  -2   1  18        0.01       -9.17     10.17 o
  -1   1  18        4.67        3.52     14.39 o
  -1 -12  19        0.03        1.00      9.77 o
   0 -12  19        0.04        6.85      7.66 o
   1 -12  19        3.56       -4.39      9.05 o
   2 -12  19        3.71        3.09      8.97 o
  -2 -11  19        5.94       -3.04      8.98 o
  -1 -11  19        7.46       12.44      9.51 o
   0 -11  19        0.38       -6.45      6.45 o
   1 -11  19        3.69       -1.38      9.32 o
   2 -11  19        0.93      -12.95     12.95 o
  -3 -10  19        2.50        8.41      8.59 o
  -2 -10  19        0.07       -6.71      8.74 o
  -1 -10  19        0.17       -8.56      8.56 o
   0 -10  19        2.81       10.60      8.91 o
   1 -10  19        0.07       -7.83      7.83 o
   2 -10  19        0.53       -3.48      8.64 o
   3 -10  19        0.90      -14.89     15.97 o
  -3  -9  19        3.39       -4.05      6.83 o
  -2  -9  19        1.05        6.43      9.10 o
  -1  -9  19        4.98        5.56      8.99 o
   0  -9  19       14.75       42.54     10.11 o
   1  -9  19       15.77       12.85      8.99 o
   2  -9  19        3.39       -2.81     14.82 o
   3  -9  19       11.18        3.46     16.61 o
  -4  -8  19        0.53        8.35     12.04 o
  -3  -8  19        0.21        4.04      9.47 o
  -2  -8  19        3.28       24.10      9.44 o
  -1  -8  19        2.29       -2.86      8.85 o
   0  -8  19        0.03        9.54      8.58 o
   1  -8  19        0.54        2.95      8.50 o
   2  -8  19        0.29        7.31      9.48 o
   3  -8  19        0.11        0.74     16.44 o
  -4  -7  19        0.54       -6.13     10.36 o
  -3  -7  19        1.75       -8.51      8.51 o
  -2  -7  19       15.05       29.02     11.27 o
  -1  -7  19        7.53       14.14      9.26 o
   0  -7  19       12.74       10.88      9.09 o
   1  -7  19       13.12       14.95      9.12 o
   2  -7  19        5.10       -4.38      9.06 o
   3  -7  19        0.84        0.82     17.40 o
  -4  -6  19        0.91       -0.85     10.79 o
  -3  -6  19        0.11       24.21     10.61 o
  -2  -6  19        0.08       23.53     11.18 o
  -1  -6  19        3.25        0.53     10.30 o
   0  -6  19        0.05       -5.82      8.53 o
   1  -6  19        2.29       -7.23      7.23 o
   2  -6  19        2.68       12.03      9.70 o
   3  -6  19        0.40       -7.87      7.87 o
  -4  -5  19        6.22        8.48     11.21 o
  -3  -5  19        7.95        9.72      9.69 o
  -2  -5  19        8.77       27.93     11.14 o
  -1  -5  19       13.50       18.91     10.93 o
   0  -5  19        1.37        3.73     11.88 o
   1  -5  19        1.11        4.34      8.93 o
   2  -5  19        0.11        2.86      9.69 o
  -4  -4  19        0.00        6.56     10.17 o
  -3  -4  19        1.64        3.40      9.17 o
  -2  -4  19        0.58       -4.64      9.68 o
  -1  -4  19       17.01       21.78     21.74 o
   0  -4  19        1.54       10.27     10.96 o
   1  -4  19        0.16       -2.91      9.25 o
   2  -4  19        0.36        5.47     16.03 o
  -4  -3  19        3.13       -9.11      9.11 o
  -3  -3  19        2.05       10.69      9.31 o
  -2  -3  19        0.02        1.93      9.63 o
  -1  -3  19        0.77       -2.54     10.08 o
   0  -3  19        0.85       11.42     10.19 o
   1  -3  19        0.01       -3.67      6.85 o
  -3  -2  19       14.78       25.05     12.47 o
  -2  -2  19        0.29       14.99      9.92 o
  -1  -2  19        0.01        1.46     10.30 o
   0  -2  19        0.54       -2.42     11.20 o
   1  -2  19        1.05       -1.65     15.75 o
  -1  -1  19        0.04       14.12     13.85 o
   0 -10  20        1.23       -9.11      9.11 o
  -1  -9  20        0.13       -2.93      8.81 o
   0  -9  20        0.59       -4.86      8.69 o
   1  -9  20        2.78        3.30      8.71 o
  -2  -8  20        4.53        2.39      7.97 o
  -1  -8  20        0.31        9.63     10.66 o
   0  -8  20        0.22       -7.13      8.23 o
   1  -8  20        0.86       -4.32      8.04 o
  -2  -7  20        2.03        7.87     15.44 o
  -1  -7  20        5.60        9.74      9.07 o
   0  -7  20        0.10        8.05      8.96 o
   1  -7  20        4.74       12.65      8.91 o
  -2  -6  20        0.22        0.82     10.55 o
  -1  -6  20        0.01        8.28      9.20 o
   0  -6  20        1.04        1.20      8.82 o
   1  -6  20        1.39       -0.39      8.52 o
  -2  -5  20        1.20       10.44     18.30 o
  -1  -5  20        8.24        9.73     10.63 o
   0  -5  20        2.70        7.63      8.95 o
 
